# Supplementary material for: Bulk and Single-Nucleus Transcriptomics Highlight Intra-Telencephalic and Somatostatin Neurons in Alzheimer’s Disease
Source: Front Mol Neurosci. 2022 Jun 10;15:903175. doi: 10.3389/fnmol.2022.903175 (PMC9231610; doi:10.3389/fnmol.2022.903175)
Supplement: Supplementary file 2 [file Table_1.csv]

	Gene	Entrez gene ID	Ensembl gene ID	Subclass	Prevalence in subclass ('pct.1')	Prevalence in all other cells ('pct.2')	Average log fold change	AUC from ROC test	Power from ROC test	Mast test p	Mast test FDR	Used in MGP
1	SV2C	22987	ENSG00000122012	LAMP5	0.979	0.419	4.11911006612201	0.975	0.95	0	0	TRUE
2	KIT	3815	ENSG00000157404	LAMP5	0.907	0.172	3.95560253415721	0.934	0.868	0	0	TRUE
3	EYA4	2070	ENSG00000112319	LAMP5	0.876	0.28	3.62179238689638	0.903	0.806	0	0	TRUE
4	LAMP5	24141	ENSG00000125869	LAMP5	0.939	0.182	3.44494092851022	0.945	0.89	0	0	TRUE
5	FGF13	2258	ENSG00000129682	LAMP5	0.997	0.786	3.29720826756156	0.978	0.956	0	0	TRUE
6	HAPLN1	1404	ENSG00000145681	LAMP5	0.806	0.147	3.104268220981	0.871	0.742	0	0	TRUE
7	CPLX3	594855	ENSG00000213578	LAMP5	0.533	0.038	2.97197151815243	0.751	0.502	0	0	FALSE
8	NXPH2	11249	ENSG00000144227	LAMP5	0.904	0.216	2.92394993581966	0.914	0.828	0	0	FALSE
9	FREM1	158326	ENSG00000164946	LAMP5	0.809	0.412	2.87715324795586	0.823	0.646	0	0	TRUE
10	LOC105371641	105371641	NA	LAMP5	0.483	0.215	2.83936068301982	0.668	0.336	0	0	FALSE
11	PKP2	5318	ENSG00000057294	LAMP5	0.807	0.457	2.82268852508563	0.808	0.616	0	0	TRUE
12	GAD2	2572	ENSG00000136750	LAMP5	0.999	0.336	2.74029946827718	0.973	0.946	0	0	TRUE
13	SFRP1	6422	ENSG00000104332	LAMP5	0.568	0.142	2.69224366823344	0.741	0.482	0	0	FALSE
14	CDCA7	83879	ENSG00000144354	LAMP5	0.419	0.069	2.6774282120063	0.684	0.368	0	0	FALSE
15	LINC00298	339788	NA	LAMP5	0.687	0.123	2.58552877342824	0.804	0.608	0	0	FALSE
16	PRELID2	153768	ENSG00000186314	LAMP5	0.941	0.688	2.56103477205588	0.86	0.72	0	0	FALSE
17	PDGFD	80310	ENSG00000170962	LAMP5	0.816	0.418	2.5294303495937	0.814	0.628	0	0	TRUE
18	SP8	221833	ENSG00000164651	PAX6	0.78	0.022	3.55222271623447	0.881	0.762	1.18009681494972e-217	5.9336447952487e-213	TRUE
19	DDR2	4921	ENSG00000162733	PAX6	0.876	0.283	3.12713227214647	0.902	0.804	3.24591180992185e-208	1.63207691714681e-203	FALSE
20	LOC642484	642484	NA	PAX6	0.402	0.049	3.07556071538787	0.683	0.366	4.83536820359302e-87	2.4312714864486e-82	FALSE
21	ABCB5	340273	ENSG00000004846	PAX6	0.636	0.298	2.78730765967834	0.725	0.45	4.00428320187689e-171	2.01339363673572e-166	FALSE
22	CXCL14	9547	ENSG00000145824	PAX6	1	0.286	2.78169968701383	0.971	0.942	1.25459351212881e-196	6.30822163833485e-192	TRUE
23	LINC01162	104355138	NA	PAX6	0.651	0.459	2.73219575224285	0.655	0.31	1.0861327312704e-161	5.46118398610071e-157	FALSE
24	GRPR	2925	ENSG00000126010	PAX6	0.421	0.045	2.71186956868156	0.692	0.384	8.2196081580307e-68	4.13290117793942e-63	FALSE
25	VIP	7432	ENSG00000146469	VIP	0.698	0.062	6.60965998048876	0.838	0.676	0	0	TRUE
26	CALB2	794	ENSG00000172137, ENSG00000282830	VIP	0.731	0.034	4.49725073599341	0.859	0.718	0	0	TRUE
27	TAC3	6866	ENSG00000166863	VIP	0.415	0.056	3.83840880255535	0.688	0.376	0	0	TRUE
28	CHRNA2	1135	ENSG00000120903	VIP	0.473	0.019	3.60510628970761	0.73	0.46	0	0	TRUE
29	PTHLH	5744	ENSG00000087494	VIP	0.554	0.09	3.54134781040129	0.751	0.502	0	0	TRUE
30	SHISA8	440829	ENSG00000234965	VIP	0.483	0.021	3.20010468790485	0.734	0.468	0	0	FALSE
31	NPR3	4883	ENSG00000113389	VIP	0.452	0.263	3.1707346222162	0.629	0.258	0	0	TRUE
32	SLC22A3	6581	ENSG00000146477	VIP	0.388	0.092	3.13773152995497	0.661	0.322	0	0	FALSE
33	RGS16	6004	ENSG00000143333	VIP	0.43	0.029	3.01459558216187	0.704	0.408	0	0	FALSE
34	THSD7B	80731	ENSG00000144229	VIP	0.874	0.802	2.99034990452875	0.698	0.396	0	0	TRUE
35	LOC105373642	105373642	NA	VIP	0.783	0.242	2.98994863644226	0.844	0.688	0	0	FALSE
36	LOC105373643	105373643	NA	VIP	0.531	0.047	2.93949479400697	0.749	0.498	0	0	FALSE
37	RGS8	85397	ENSG00000135824	VIP	0.498	0.169	2.93463194054695	0.694	0.388	0	0	TRUE
38	GPR149	344758	ENSG00000174948	VIP	0.506	0.122	2.86101550095786	0.712	0.424	0	0	FALSE
39	CRH	1392	ENSG00000147571	VIP	0.517	0.082	2.73876015777711	0.727	0.454	0	0	FALSE
40	SLC10A4	201780	ENSG00000145248	VIP	0.503	0.055	2.73798092047259	0.73	0.46	0	0	TRUE
41	KMO	8564	ENSG00000117009	VIP	0.661	0.269	2.72928145741222	0.757	0.514	0	0	TRUE
42	PROX1	5629	ENSG00000117707	VIP	0.868	0.101	2.58551935723505	0.9	0.8	0	0	FALSE
43	LOC105379069	105379069	NA	VIP	0.541	0.147	2.55043820990101	0.721	0.442	0	0	FALSE
44	SST	6750	ENSG00000157005	SST	0.945	0.108	4.50957039717798	0.961	0.922	0	0	TRUE
45	NMU	10874	ENSG00000109255	SST	0.794	0.275	3.88808018822835	0.849	0.698	0	0	FALSE
46	FLT3	2322	ENSG00000122025	SST	0.855	0.444	3.07735059331804	0.856	0.712	0	0	FALSE
47	GRIK1	2897	ENSG00000171189	SST	0.997	0.657	2.97780286848613	0.976	0.952	0	0	TRUE
48	KLF5	688	ENSG00000102554	SST	0.499	0.076	2.88104902273239	0.723	0.446	0	0	FALSE
49	FBN2	2201	ENSG00000138829	SST	0.507	0.317	2.76518868199263	0.636	0.272	6.27724411697584e-268	3.15626111445662e-263	FALSE
50	SLC9A2	6549	ENSG00000115616	SST	0.501	0.197	2.74900295867983	0.683	0.366	2.02710815622655e-277	1.01925025203227e-272	FALSE
51	LOC105372768	105372768	NA	SST	0.809	0.086	2.73691414504122	0.875	0.75	0	0	FALSE
52	CRHBP	1393	ENSG00000145708	SST	0.505	0.133	2.692450874295	0.705	0.41	5.24919300474144e-261	2.63934673471404e-256	TRUE
53	COL25A1	84570	ENSG00000188517	SST	0.895	0.645	2.60713269172615	0.832	0.664	0	0	TRUE
54	CORT	1325	ENSG00000241563	SST	0.588	0.103	2.53213928805396	0.757	0.514	0	0	TRUE
55	ELFN1	392617	ENSG00000225968	SST	0.766	0.24	2.50977380257641	0.825	0.65	0	0	TRUE
56	PVALB	5816	ENSG00000274665, ENSG00000100362	PVALB	0.533	0.052	3.46058330285321	0.752	0.504	0	0	TRUE
57	WNT16	51384	ENSG00000002745	PVALB	0.435	0.014	3.32519294164408	0.712	0.424	0	0	TRUE
58	TAC1	6863	ENSG00000006128	PVALB	0.919	0.063	3.28259611882534	0.946	0.892	0	0	TRUE
59	MYO5B	4645	ENSG00000167306	PVALB	0.921	0.392	3.14544746886019	0.921	0.842	0	0	TRUE
60	LOC105375147	105375147	NA	PVALB	0.514	0.327	2.7134433047721	0.631	0.262	0	0	FALSE
61	LOC101929680	101929680	NA	PVALB	0.775	0.141	2.71114371052053	0.85	0.7	0	0	FALSE
62	C8orf4	56892	ENSG00000176907	PVALB	0.676	0.058	2.68071783554263	0.815	0.63	0	0	FALSE
63	C18orf42	642597	ENSG00000231824	PVALB	0.418	0.066	2.65901504921516	0.685	0.37	0	0	FALSE
64	OSTN	344901	ENSG00000188729	PVALB	0.368	0.157	2.63280217956087	0.622	0.244	4.64794266580034e-272	2.33703205179107e-267	TRUE
65	HGF	3082	ENSG00000019991	PVALB	0.65	0.107	2.59065537329102	0.793	0.586	0	0	FALSE
66	KCNS3	3790	ENSG00000170745	PVALB	0.564	0.182	2.56986554929004	0.728	0.456	0	0	TRUE
67	BTBD11	121551	ENSG00000151136	PVALB	0.992	0.523	2.55341367207275	0.955	0.91	0	0	TRUE
68	LOC105374971	105374971	NA	IT	0.617	0.346	4.06831056430584	0.684	0.368	0	0	FALSE
69	LOC105374524	105374524	NA	IT	0.563	0.267	3.49860883414401	0.693	0.386	0	0	FALSE
70	LINC01202	104326188	NA	IT	0.733	0.221	3.48033509094002	0.82	0.64	0	0	TRUE
71	LINC00507	100862680	NA	IT	0.383	0.018	3.47823542973004	0.685	0.37	0	0	TRUE
72	LINCR.0002	NA	NA	IT	0.818	0.227	3.35681456303039	0.87	0.74	0	0	FALSE
73	LOC101927871	101927871	NA	IT	0.455	0.043	3.21039565940081	0.712	0.424	0	0	FALSE
74	LOC284930	284930	NA	IT	0.823	0.377	3.1947164675578	0.842	0.684	0	0	FALSE
75	LOC101929974	101929974	NA	IT	0.375	0.109	3.11789781209083	0.645	0.29	0	0	FALSE
76	LOC105370610	105370610	NA	IT	0.722	0.365	3.08002883144212	0.759	0.518	0	0	FALSE
77	LOC105379037	105379037	NA	IT	0.462	0.14	3.01764238892549	0.684	0.368	0	0	FALSE
78	LOC105375931	105375931	NA	IT	0.617	0.305	2.97185715275836	0.704	0.408	0	0	FALSE
79	LOC101927745	101927745	NA	IT	0.51	0.13	2.92588615462263	0.713	0.426	0	0	FALSE
80	LOC101927880	101927880	NA	IT	0.78	0.146	2.86556038549325	0.856	0.712	0	0	FALSE
81	LOC105373899	105373899	NA	IT	0.366	0.094	2.75488385506884	0.648	0.296	0	0	FALSE
82	LOC105375974	105375974	NA	IT	0.361	0.241	2.70920196390301	0.568	0.136	7.21891956829079e-252	3.62974494813229e-247	FALSE
83	LOC105375929	105375929	NA	IT	0.362	0.131	2.70793580421704	0.628	0.256	0	0	FALSE
84	ADAMTS3	9508	ENSG00000156140	IT	0.816	0.387	2.68530341891753	0.821	0.642	0	0	TRUE
85	SLC30A3	7781	ENSG00000115194	IT	0.77	0.11	2.66022952495504	0.858	0.716	0	0	TRUE
86	LINC01478	101927921	NA	IT	0.634	0.411	2.64299476890548	0.655	0.31	0	0	FALSE
87	LY86.AS1	NA	NA	IT	0.959	0.33	2.5953756660706	0.935	0.87	0	0	TRUE
88	TNNT2	7139	ENSG00000118194	IT	0.402	0.031	2.59333155534951	0.688	0.376	0	0	TRUE
89	LINC00470	56651	NA	IT	0.495	0.163	2.58924365338974	0.69	0.38	0	0	FALSE
90	TTC6	319089	ENSG00000139865	IT	0.726	0.451	2.57773182160268	0.713	0.426	0	0	FALSE
91	LOC105371832	105371832	NA	IT	0.886	0.459	2.56980617275187	0.843	0.686	0	0	FALSE
92	TRIM54	57159	ENSG00000138100	IT	0.588	0.131	2.56696408486832	0.757	0.514	0	0	TRUE
93	LOC105376501	105376501	NA	IT	0.482	0.057	2.52652526751528	0.72	0.44	0	0	FALSE
94	LOC105373769	105373769	NA	IT	0.375	0.123	2.50463790189559	0.639	0.278	0	0	FALSE
95	LOC102724340	102724340	NA	L4 IT	0.364	0.19	3.01794935818317	0.603	0.206	6.46673365126847e-38	3.2515383471943e-33	FALSE
96	INHBA	3624	ENSG00000122641	L4 IT	0.5	0.035	2.5756268507787	0.735	0.47	8.28423632663891e-21	4.16539686739731e-16	FALSE
97	PENK	5179	ENSG00000181195	L4 IT	0.409	0.025	2.54766876355809	0.694	0.388	6.62053498226535e-19	3.32887119443284e-14	TRUE
98	IFNG.AS1	NA	NA	L5/6 NP	0.881	0.03	4.97325450879876	0.937	0.874	0	0	FALSE
99	NPSR1.AS1	NA	NA	L5/6 NP	0.994	0.538	4.31999900555213	0.985	0.97	0	0	FALSE
100	CD36	948	ENSG00000135218	L5/6 NP	0.895	0.1	4.25309410359328	0.936	0.872	0	0	FALSE
101	HTR2C	3358	ENSG00000147246	L5/6 NP	0.998	0.482	4.24578030575104	0.993	0.986	0	0	TRUE
102	LOC101927605	101927605	NA	L5/6 NP	0.727	0.199	4.05785610498996	0.826	0.652	0	0	FALSE
103	CD200R1L	344807	ENSG00000206531	L5/6 NP	0.597	0.024	4.05478106651628	0.793	0.586	0	0	FALSE
104	LOC105369818	105369818	NA	L5/6 NP	0.778	0.109	3.84199017895345	0.871	0.742	0	0	FALSE
105	IL26	55801	ENSG00000111536	L5/6 NP	0.717	0.045	3.78317528409082	0.85	0.7	0	0	FALSE
106	LOC105378400	105378400	NA	L5/6 NP	0.495	0.041	3.63523245897769	0.735	0.47	0	0	FALSE
107	LINC01507	101927477	NA	L5/6 NP	0.862	0.144	3.57866985451866	0.91	0.82	0	0	FALSE
108	LOC105376102	105376102	NA	L5/6 NP	0.587	0.064	3.55085417675598	0.776	0.552	0	0	FALSE
109	LOC105376103	105376103	NA	L5/6 NP	0.602	0.091	3.49706072749205	0.777	0.554	0	0	FALSE
110	NPSR1	387129	ENSG00000187258	L5/6 NP	0.352	0.105	3.46642600001627	0.636	0.272	1.21528736646405e-181	6.1105864073179e-177	FALSE
111	LOC101929694	101929694	NA	L5/6 NP	0.421	0.021	3.28066453027251	0.704	0.408	0	0	FALSE
112	CDCP1	64866	ENSG00000163814	L5/6 NP	0.732	0.171	3.04387751629181	0.828	0.656	0	0	FALSE
113	MYHAS	100128560	NA	L5/6 NP	0.721	0.288	2.94089006493937	0.791	0.582	0	0	FALSE
114	QRFPR	84109	ENSG00000186867	L5/6 NP	0.675	0.102	2.87667641496624	0.808	0.616	1.61443671001296e-275	8.11754922161619e-271	FALSE
115	LINC01279	100506621	NA	L5/6 NP	0.352	0.01	2.84366531966659	0.672	0.344	1.02869730561728e-207	5.17239292237426e-203	FALSE
116	SLC9C1	285335	ENSG00000172139, ENSG00000285044	L5/6 NP	0.633	0.302	2.8399229685682	0.726	0.452	1.90474924405722e-257	9.57726967404412e-253	FALSE
117	FER1L6.AS2	NA	NA	L5/6 NP	0.841	0.115	2.8248444194778	0.891	0.782	0	0	FALSE
118	PCP4	5121	ENSG00000183036	L5/6 NP	0.987	0.282	2.81318301440164	0.964	0.928	0	0	TRUE
119	LOC105374731	105374731	NA	L5/6 NP	0.461	0.208	2.78635385713181	0.658	0.316	0	0	FALSE
120	IMPA1P	650747	NA	L5/6 NP	0.413	0.037	2.77083309047224	0.693	0.386	8.60177144408914e-204	4.32505669980246e-199	FALSE
121	SAMD3	154075	ENSG00000164483	L5/6 NP	0.91	0.297	2.70660230744573	0.907	0.814	0	0	FALSE
122	RPS3AP34	100271260	NA	L5/6 NP	0.887	0.155	2.70218377561561	0.908	0.816	0	0	FALSE
123	LOC729732	729732	NA	L5/6 NP	1	0.851	2.68696821624702	0.991	0.982	0	0	FALSE
124	LOC105373484	105373484	NA	L5/6 NP	0.468	0.151	2.67378305805651	0.681	0.362	5.0922846780588e-196	2.56045165897474e-191	FALSE
125	PDLIM1	9124	ENSG00000107438	L5/6 NP	0.363	0.083	2.66828153414074	0.652	0.304	7.41133118021905e-200	3.72649143072594e-195	FALSE
126	LINC01179	101928151	NA	L5/6 NP	0.447	0.078	2.66427133722904	0.696	0.392	1.93141737268396e-181	9.71135969159221e-177	FALSE
127	DAPL1	92196	ENSG00000163331	L5/6 NP	0.597	0.073	2.66143387647732	0.779	0.558	4.9530080995585e-319	2.49042200253901e-314	FALSE
128	LOC101928095	101928095	NA	L5/6 NP	0.998	0.536	2.61882675068375	0.958	0.916	0	0	FALSE
129	LOC105373538	105373538	NA	L5/6 NP	0.759	0.157	2.6088385642959	0.837	0.674	6.62673990532305e-266	3.33199109179548e-261	FALSE
130	PIWIL1	9271	ENSG00000275051, ENSG00000125207	L5/6 NP	0.382	0.099	2.58922780549746	0.654	0.308	1.12317469944256e-132	5.64743470626714e-128	FALSE
131	CRYM	1428	ENSG00000103316	L5/6 NP	0.985	0.431	2.56499554007821	0.956	0.912	0	0	FALSE
132	FEZF2	55079	ENSG00000153266	L5/6 NP	0.763	0.086	2.55659909065214	0.851	0.702	1.44985702121744e-291	7.29002608838339e-287	FALSE
133	LOC105373465	105373465	NA	L5/6 NP	0.379	0.078	2.55236658237236	0.661	0.322	5.76249025554837e-187	2.89743772539227e-182	FALSE
134	ENPP7P8	100421860	NA	L5/6 NP	0.994	0.516	2.51841693525128	0.954	0.908	0	0	FALSE
135	LOC105369288	105369288	NA	L5/6 NP	0.83	0.157	2.51668579265083	0.873	0.746	0	0	FALSE
136	LOC105376457	105376457	NA	L5 ET	0.764	0.107	3.4296294320405	0.864	0.728	2.89488177735682e-153	1.45557550647278e-148	FALSE
137	LOC105378657	105378657	NA	L5 ET	0.989	0.274	3.32758633163391	0.981	0.962	6.98035777639409e-153	3.50979369354871e-148	FALSE
138	LINC00861	100130231	NA	L5 ET	0.787	0.032	3.29588693903036	0.886	0.772	3.9798601987495e-113	2.00111350653323e-108	FALSE
139	PQLC2L	152078	ENSG00000174899	L5 ET	0.876	0.119	3.22083492917454	0.919	0.838	2.03222703407859e-106	1.02182407500506e-101	FALSE
140	ATP6V1C2	245973	ENSG00000143882	L5 ET	0.966	0.338	2.88589192982026	0.958	0.916	9.01016549976758e-134	4.53040131493814e-129	TRUE
141	LOC105369860	105369860	NA	L5 ET	0.382	0.068	2.72560549385008	0.665	0.33	6.58370897802563e-28	3.31035471124107e-23	FALSE
142	LOC101927797	101927797	NA	L5 ET	0.528	0.209	2.5831811497551	0.699	0.398	3.19553173927834e-46	1.60674531382654e-41	FALSE
143	C14orf39	317761	ENSG00000179008	L5 ET	0.539	0.331	2.55684961627103	0.65	0.3	4.14107856518833e-60	2.08217571336234e-55	FALSE
144	LOC105376460	105376460	NA	L5 ET	0.427	0.007	2.53831799310818	0.711	0.422	1.26779268827749e-57	6.37458841592806e-53	FALSE
145	LOC105369588	105369588	NA	L5 ET	0.764	0.064	2.53369573003894	0.856	0.712	1.45332931065539e-63	7.30748510690638e-59	FALSE
146	ADAMTSL1	92949	ENSG00000178031	L6 CT	0.992	0.803	3.02271929654557	0.963	0.926	0	0	TRUE
147	LOC105371833	105371833	NA	L6 CT	0.783	0.18	2.90034241432087	0.853	0.706	0	0	FALSE
148	LOC101927389	101927389	NA	L6 CT	0.565	0.056	2.87648345229146	0.763	0.526	1.62566609866944e-312	8.17401171071983e-308	FALSE
149	SEMA3E	9723	ENSG00000170381	L6 CT	0.997	0.417	2.78451992107143	0.973	0.946	0	0	TRUE
150	POSTN	10631	ENSG00000133110	L5/6 IT Car3	0.677	0.071	4.30385383705529	0.823	0.646	5.34432151930263e-292	2.68717830312056e-287	TRUE
151	SMYD1	150572	ENSG00000115593	L5/6 IT Car3	0.848	0.08	4.18349221075395	0.915	0.83	0	0	TRUE
152	DCSTAMP	81501	ENSG00000164935	L5/6 IT Car3	0.499	0.03	3.34051005535136	0.738	0.476	1.79323336832058e-177	9.01655669925271e-173	FALSE
153	LOC105378484	105378484	NA	L5/6 IT Car3	0.355	0.023	3.11516234506634	0.669	0.338	4.50798029916967e-158	2.2666575742255e-153	FALSE
154	LOC105378486	105378486	NA	L5/6 IT Car3	0.801	0.531	3.06908249972039	0.765	0.53	1.41747389733588e-237	7.12720050319455e-233	FALSE
155	LOC105371828	105371828	NA	L5/6 IT Car3	0.466	0.021	2.85932019051886	0.726	0.452	1.05532227260874e-182	5.30626591890403e-178	FALSE
156	NTNG2	84628	ENSG00000196358	L5/6 IT Car3	0.985	0.31	2.80135571523621	0.965	0.93	0	0	TRUE
157	PTGER3	5733	ENSG00000050628	L5/6 IT Car3	0.777	0.213	2.74636562312768	0.838	0.676	3.87279158036248e-212	1.94727833452206e-207	TRUE
158	LOC105374446	105374446	NA	L5/6 IT Car3	0.61	0.066	2.73623124108733	0.783	0.566	2.8274436851358e-186	1.42166695932313e-181	FALSE
159	TRPC7	57113	ENSG00000069018	L5/6 IT Car3	0.853	0.225	2.72704343214961	0.886	0.772	4.94065645841247e-324	2.48421147385437e-319	FALSE
160	LOC389332	389332	ENSG00000271824	L5/6 IT Car3	0.519	0.006	2.72050881529124	0.757	0.514	4.94965925247175e-268	2.48873816873532e-263	FALSE
161	GAS2L3	283431	ENSG00000139354	L5/6 IT Car3	0.657	0.115	2.71639545710659	0.795	0.59	3.49216601616253e-199	1.75589599458668e-194	TRUE
162	LOC102724392	102724392	NA	L5/6 IT Car3	0.93	0.328	2.7031716282829	0.913	0.826	2.32266520536109e-301	1.16785929190761e-296	FALSE
163	PRLR	5618	ENSG00000113494	L5/6 IT Car3	0.745	0.321	2.56590933559466	0.799	0.598	2.64052376847368e-257	1.32768175602625e-252	TRUE
164	ABCC3	8714	ENSG00000108846	L5/6 IT Car3	0.748	0.271	2.54799861707206	0.812	0.624	1.19422560255768e-244	6.00468575222028e-240	TRUE
165	LOC101927439	101927439	NA	L6b	0.486	0.07	3.35126874116801	0.721	0.442	0	0	FALSE
166	LOC105377183	105377183	NA	L6b	0.472	0.053	3.31300846386774	0.719	0.438	0	0	FALSE
167	CTGF	1490	ENSG00000118523	L6b	0.964	0.1	3.27554159582691	0.962	0.924	0	0	FALSE
168	NPFFR2	10886	ENSG00000056291	L6b	0.696	0.265	3.06824497690104	0.78	0.56	0	0	FALSE
169	TNIP3	79931	ENSG00000050730	L6b	0.645	0.13	3.05598883711392	0.791	0.582	0	0	FALSE
170	LRAT	9227	ENSG00000121207	L6b	0.581	0.132	3.01072137197133	0.756	0.512	0	0	FALSE
171	SEMA3D	223117	ENSG00000153993	L6b	0.844	0.221	2.85174060923788	0.882	0.764	0	0	FALSE
172	PCOLCE2	26577	ENSG00000163710	L6b	0.678	0.135	2.79476767413738	0.806	0.612	0	0	TRUE
173	MDFIC	29969	ENSG00000135272	L6b	0.83	0.318	2.77427641660143	0.858	0.716	0	0	FALSE
174	LOC105378964	105378964	NA	L6b	0.523	0.163	2.74977270540705	0.71	0.42	0	0	FALSE
175	KRT17	3872	ENSG00000128422	L6b	0.865	0.28	2.74839388075463	0.889	0.778	0	0	FALSE
176	LOC105378963	105378963	NA	L6b	0.397	0.05	2.63288320573366	0.68	0.36	3.40864890633275e-230	1.71390275659317e-225	FALSE
177	RASEF	158158	ENSG00000165105	L6b	0.422	0.218	2.58033324444365	0.633	0.266	0	0	FALSE
178	ROS1	6098	ENSG00000047936	L6b	0.811	0.233	2.57973880416431	0.85	0.7	0	0	FALSE
179	SLC15A5	729025	ENSG00000188991	L6b	0.373	0.048	2.57360950922454	0.668	0.336	3.1694512376062e-213	1.59363177678078e-208	FALSE
180	LOC105378962	105378962	NA	L6b	0.438	0.154	2.52826049752244	0.665	0.33	0	0	FALSE
181	RNF219.AS1	NA	NA	Astrocyte	0.99	0.439	5.96375307562758	0.991	0.982	0	0	FALSE
182	LINC00499	100874047	NA	Astrocyte	0.859	0.229	5.94843334862829	0.91	0.82	0	0	TRUE
183	ETNPPL	64850	ENSG00000164089	Astrocyte	0.803	0.06	5.62061680243063	0.894	0.788	0	0	TRUE
184	GJA1	2697	ENSG00000152661	Astrocyte	0.767	0.092	5.51261667984553	0.871	0.742	0	0	TRUE
185	SLCO1C1	53919	ENSG00000139155	Astrocyte	0.883	0.107	5.36041192404294	0.933	0.866	0	0	TRUE
186	GFAP	2670	ENSG00000131095	Astrocyte	0.637	0.059	5.19352161933471	0.805	0.61	0	0	TRUE
187	LOC101929608	101929608	NA	Astrocyte	0.651	0.151	5.17176402990023	0.795	0.59	0	0	FALSE
188	FGFR3	2261	ENSG00000068078	Astrocyte	0.973	0.032	5.08669653367869	0.984	0.968	0	0	TRUE
189	SLC39A12	221074	ENSG00000148482	Astrocyte	0.757	0.211	5.0613865026016	0.848	0.696	0	0	TRUE
190	SLC14A1	6563	ENSG00000141469	Astrocyte	0.646	0.027	4.98483166204225	0.817	0.634	0	0	TRUE
191	LINC00982	440556	NA	Astrocyte	0.613	0.007	4.96004185779334	0.805	0.61	0	0	FALSE
192	LOC101927437	101927437	NA	Astrocyte	0.91	0.198	4.92047713171278	0.942	0.884	0	0	FALSE
193	PRDM16	63976	ENSG00000142611	Astrocyte	0.912	0.123	4.91981064295683	0.947	0.894	0	0	TRUE
194	GLI3	2737	ENSG00000106571	Astrocyte	0.946	0.37	4.77125782206465	0.955	0.91	0	0	TRUE
195	PRODH	5625	ENSG00000100033	Astrocyte	0.948	0.151	4.76314765775752	0.965	0.93	0	0	FALSE
196	PAPLN	89932	ENSG00000100767	Astrocyte	0.931	0.113	4.76136193299159	0.955	0.91	0	0	TRUE
197	F3	2152	ENSG00000117525	Astrocyte	0.816	0.03	4.75351249090778	0.903	0.806	0	0	TRUE
198	LOC105376917	105376917	NA	Astrocyte	0.774	0.239	4.72386309333799	0.85	0.7	0	0	FALSE
199	GRIN2C	2905	ENSG00000161509	Astrocyte	0.757	0.046	4.72194264031653	0.871	0.742	0	0	TRUE
200	SLC25A18	83733	ENSG00000182902	Astrocyte	0.949	0.142	4.70109363005215	0.965	0.93	0	0	TRUE
201	EMX2OS	196047	NA	Astrocyte	0.712	0.064	4.64266888069537	0.844	0.688	0	0	TRUE
202	GJB6	10804	ENSG00000121742	Astrocyte	0.436	0.031	4.61907180805779	0.709	0.418	0	0	TRUE
203	ADGRV1	84059	ENSG00000164199	Astrocyte	1	0.8	4.59207199116621	1	1	0	0	TRUE
204	ID4	3400	ENSG00000172201	Astrocyte	0.639	0.034	4.48582068013711	0.81	0.62	0	0	TRUE
205	AQP4	361	ENSG00000171885	Astrocyte	0.848	0.176	4.47062313505445	0.899	0.798	0	0	TRUE
206	RANBP3L	202151	ENSG00000164188	Astrocyte	0.957	0.208	4.42920053615797	0.966	0.932	0	0	TRUE
207	ACSBG1	23205	ENSG00000103740	Astrocyte	0.928	0.24	4.4152667298697	0.948	0.896	0	0	TRUE
208	LAMA1	284217	ENSG00000101680	Astrocyte	0.829	0.462	4.35886145145432	0.843	0.686	0	0	TRUE
209	SLC1A2	6506	ENSG00000110436	Astrocyte	0.997	0.706	4.32131753456063	0.993	0.986	0	0	TRUE
210	EZR	7430	ENSG00000092820	Astrocyte	0.779	0.134	4.27354524679999	0.869	0.738	0	0	TRUE
211	PYGM	5837	ENSG00000068976	Astrocyte	0.506	0.043	4.21509150440863	0.741	0.482	0	0	TRUE
212	STON2	85439	ENSG00000140022	Astrocyte	0.939	0.291	4.19263460495885	0.949	0.898	0	0	TRUE
213	ALDH1L1	10840	ENSG00000144908	Astrocyte	0.728	0.071	4.14093055289359	0.85	0.7	0	0	TRUE
214	PPP1R3C	5507	ENSG00000119938	Astrocyte	0.595	0.054	4.13955138444248	0.778	0.556	0	0	TRUE
215	AGT	183	ENSG00000135744	Astrocyte	0.607	0.027	4.13100248239897	0.795	0.59	0	0	TRUE
216	COL5A3	50509	ENSG00000080573	Astrocyte	0.952	0.466	4.10873003496971	0.951	0.902	0	0	FALSE
217	HIF3A	64344	ENSG00000124440	Astrocyte	0.952	0.326	4.09412165990913	0.957	0.914	0	0	TRUE
218	FAM189A2	9413	ENSG00000135063	Astrocyte	0.79	0.131	4.07134030398494	0.871	0.742	0	0	TRUE
219	OAF	220323	ENSG00000184232	Astrocyte	0.772	0.056	4.06370568572602	0.874	0.748	0	0	TRUE
220	PAMR1	25891	ENSG00000149090	Astrocyte	0.933	0.22	4.06192701224891	0.943	0.886	0	0	TRUE
221	MT1F	4494	ENSG00000198417	Astrocyte	0.479	0.023	4.04589769679413	0.732	0.464	0	0	TRUE
222	CD38	952	ENSG00000004468	Astrocyte	0.571	0.347	4.04198445344897	0.687	0.374	0	0	TRUE
223	MLC1	23209	ENSG00000100427	Astrocyte	0.635	0.086	4.0377898381762	0.799	0.598	0	0	TRUE
224	PHYHD1	254295	ENSG00000175287	Astrocyte	0.646	0.217	4.03505419942112	0.775	0.55	0	0	TRUE
225	EMX2	2018	ENSG00000170370	Astrocyte	0.732	0.012	3.98129814149768	0.864	0.728	0	0	TRUE
226	PLIN5	440503	ENSG00000214456	Astrocyte	0.618	0.212	3.96478848835057	0.76	0.52	0	0	TRUE
227	SDC4	6385	ENSG00000124145	Astrocyte	0.504	0.051	3.95909511192673	0.738	0.476	0	0	TRUE
228	MT1G	4495	ENSG00000125144	Astrocyte	0.426	0.036	3.95018710718406	0.701	0.402	0	0	TRUE
229	EYA2	2139	ENSG00000064655	Astrocyte	0.921	0.556	3.93985771584224	0.913	0.826	0	0	TRUE
230	ANGPTL4	51129	ENSG00000167772	Astrocyte	0.431	0.13	3.92601473036619	0.674	0.348	0	0	TRUE
231	FLJ46906	441172	NA	Astrocyte	0.516	0.022	3.92092199560848	0.751	0.502	0	0	FALSE
232	DIO2	1734	ENSG00000211448	Astrocyte	0.436	0.026	3.88473363857507	0.709	0.418	0	0	FALSE
233	LOC101930275	101930275	NA	Astrocyte	0.706	0.064	3.8842030063652	0.839	0.678	0	0	FALSE
234	RLBP1	6017	ENSG00000140522	Astrocyte	0.405	0.04	3.86743118864934	0.689	0.378	0	0	TRUE
235	BMPR1B	658	ENSG00000138696	Astrocyte	0.986	0.651	3.8390469141638	0.968	0.936	0	0	TRUE
236	NHSL1	57224	ENSG00000135540	Astrocyte	0.991	0.521	3.8126297800533	0.978	0.956	0	0	TRUE
237	PAX6	5080	ENSG00000007372	Astrocyte	0.637	0.077	3.79194686322908	0.796	0.592	0	0	TRUE
238	ACSS1	84532	ENSG00000154930	Astrocyte	0.928	0.101	3.78578161873765	0.949	0.898	0	0	TRUE
239	RGS20	8601	ENSG00000147509	Astrocyte	0.92	0.406	3.78550439839585	0.918	0.836	0	0	TRUE
240	RFX4	5992	ENSG00000111783	Astrocyte	0.458	0.061	3.73401710321158	0.709	0.418	0	0	TRUE
241	HPSE2	60495	ENSG00000172987	Astrocyte	0.933	0.85	3.71515970229141	0.842	0.684	0	0	TRUE
242	MRVI1	10335	ENSG00000072952	Astrocyte	0.872	0.255	3.67269824446872	0.901	0.802	0	0	FALSE
243	LOC101926964	101926964	NA	Astrocyte	0.758	0.348	3.66663150560898	0.816	0.632	0	0	FALSE
244	NWD1	284434	ENSG00000188039	Astrocyte	0.844	0.528	3.64923865618317	0.834	0.668	0	0	TRUE
245	RAB34	83871	ENSG00000109113	Astrocyte	0.412	0.015	3.63859477632618	0.7	0.4	0	0	TRUE
246	ITGB4	3691	ENSG00000132470	Astrocyte	0.475	0.148	3.63674103017785	0.693	0.386	0	0	TRUE
247	F11.AS1	NA	NA	Astrocyte	0.68	0.267	3.63004765996665	0.781	0.562	0	0	FALSE
248	ATP13A4	84239	ENSG00000127249	Astrocyte	0.978	0.34	3.59130350201451	0.969	0.938	0	0	TRUE
249	LOC105376244	105376244	NA	Astrocyte	0.646	0.06	3.52111639077341	0.807	0.614	0	0	FALSE
250	LOC102724687	102724687	NA	Astrocyte	0.757	0.413	3.51782833063294	0.797	0.594	0	0	FALSE
251	LOC645321	645321	NA	Astrocyte	0.518	0.013	3.50899000265294	0.753	0.506	0	0	FALSE
252	ADORA2B	136	ENSG00000170425	Astrocyte	0.481	0.211	3.49056349758335	0.673	0.346	0	0	FALSE
253	EDNRB	1910	ENSG00000136160	Astrocyte	0.573	0.192	3.48900405314353	0.736	0.472	0	0	TRUE
254	NDRG2	57447	ENSG00000165795	Astrocyte	0.957	0.187	3.48567756809878	0.958	0.916	0	0	TRUE
255	SLC1A3	6507	ENSG00000079215	Astrocyte	0.998	0.26	3.47671334835825	0.986	0.972	0	0	TRUE
256	SPATC1	375686	ENSG00000186583	Astrocyte	0.668	0.207	3.45487852931374	0.785	0.57	0	0	FALSE
257	CDC42EP4	23580	ENSG00000179604	Astrocyte	0.646	0.208	3.45050008179651	0.771	0.542	0	0	TRUE
258	EFEMP1	2202	ENSG00000115380	Astrocyte	0.643	0.087	3.44881246317633	0.795	0.59	0	0	TRUE
259	SLC13A5	284111	ENSG00000141485	Astrocyte	0.465	0.105	3.42826459761647	0.697	0.394	0	0	TRUE
260	APOE	348	ENSG00000130203	Astrocyte	0.732	0.102	3.41780956342191	0.842	0.684	0	0	TRUE
261	MT1X	4501	ENSG00000187193	Astrocyte	0.402	0.033	3.41229221009199	0.688	0.376	0	0	TRUE
262	CLDN10	9071	ENSG00000134873	Astrocyte	0.719	0.354	3.38815884708871	0.783	0.566	0	0	TRUE
263	SLC25A48	153328	ENSG00000145832	Astrocyte	0.508	0.05	3.37904142831025	0.736	0.472	0	0	FALSE
264	PHF21B	112885	ENSG00000056487	Astrocyte	0.807	0.337	3.36838299176696	0.845	0.69	0	0	TRUE
265	ARHGEF26	26084	ENSG00000114790, ENSG00000277101	Astrocyte	0.904	0.319	3.36640213927772	0.909	0.818	0	0	TRUE
266	MGST1	4257	ENSG00000008394	Astrocyte	0.702	0.18	3.33635847343425	0.806	0.612	0	0	TRUE
267	MMD2	221938	ENSG00000136297	Astrocyte	0.988	0.591	3.33615728174574	0.963	0.926	0	0	TRUE
268	SPON1	10418	ENSG00000262655	Astrocyte	0.96	0.584	3.33117414023967	0.94	0.88	0	0	TRUE
269	ACBD7	414149	ENSG00000176244	Astrocyte	0.378	0.084	3.3286091410486	0.66	0.32	0	0	TRUE
270	HEPH	9843	ENSG00000089472	Astrocyte	0.711	0.443	3.31410918415762	0.756	0.512	0	0	TRUE
271	RNF43	54894	ENSG00000108375	Astrocyte	0.437	0.154	3.31374040515361	0.667	0.334	0	0	TRUE
272	NTSR2	23620	ENSG00000169006	Astrocyte	0.414	0.133	3.3063688373021	0.66	0.32	0	0	TRUE
273	LOC101927284	101927284	NA	Astrocyte	0.467	0.311	3.29674298688927	0.628	0.256	0	0	FALSE
274	PBXIP1	57326	ENSG00000163346	Astrocyte	0.495	0.068	3.29009481456088	0.724	0.448	0	0	TRUE
275	ACACB	32	ENSG00000076555	Astrocyte	0.933	0.455	3.28581546068754	0.921	0.842	0	0	TRUE
276	RGMA	56963	ENSG00000182175	Astrocyte	0.73	0.232	3.2770374547022	0.807	0.614	0	0	TRUE
277	GPC5	2262	ENSG00000179399	Astrocyte	0.997	0.89	3.27089057353441	0.977	0.954	0	0	TRUE
278	PPAP2B	8613	ENSG00000162407	Astrocyte	0.941	0.197	3.23541428422152	0.943	0.886	0	0	FALSE
279	SLC16A9	220963	ENSG00000165449	Astrocyte	0.609	0.227	3.22795393603773	0.742	0.484	0	0	TRUE
280	LOC100289473	100289473	NA	Astrocyte	0.506	0.108	3.16775120866804	0.715	0.43	0	0	FALSE
281	AIFM3	150209	ENSG00000183773	Astrocyte	0.655	0.224	3.16664335920399	0.769	0.538	0	0	TRUE
282	SLC4A4	8671	ENSG00000080493	Astrocyte	0.987	0.651	3.15150180207784	0.963	0.926	0	0	TRUE
283	SLC7A10	56301	ENSG00000130876	Astrocyte	0.396	0.047	3.14863135229003	0.682	0.364	0	0	TRUE
284	SLC9A3R1	9368	ENSG00000109062	Astrocyte	0.454	0.078	3.13476095709242	0.701	0.402	0	0	TRUE
285	GAREML	150946	ENSG00000157833	Astrocyte	0.575	0.256	3.12546873278012	0.712	0.424	0	0	FALSE
286	LCN12	286256	ENSG00000184925	Astrocyte	0.456	0.069	3.10379207335181	0.704	0.408	0	0	TRUE
287	IL33	90865	ENSG00000137033	Astrocyte	0.392	0.102	3.09194086280375	0.658	0.316	2.85103617119194e-266	1.43352949723702e-261	TRUE
288	CST3	1471	ENSG00000101439	Astrocyte	0.946	0.271	3.08465074156996	0.938	0.876	0	0	TRUE
289	GLUL	2752	ENSG00000135821	Astrocyte	0.952	0.243	3.08147478886183	0.946	0.892	0	0	TRUE
290	GRAMD3	65983	ENSG00000155324	Astrocyte	0.907	0.236	3.05821446238559	0.917	0.834	0	0	FALSE
291	FAM107A	11170	ENSG00000168309	Astrocyte	0.804	0.251	3.05641829083971	0.848	0.696	0	0	TRUE
292	GNA14	9630	ENSG00000156049	Astrocyte	0.714	0.362	3.04747427547161	0.769	0.538	0	0	TRUE
293	RGL3	57139	ENSG00000205517	Astrocyte	0.558	0.297	3.04417766035333	0.693	0.386	0	0	TRUE
294	MSI2	124540	ENSG00000153944	Astrocyte	0.998	0.863	3.03558615903876	0.988	0.976	0	0	TRUE
295	CASC17	101928165	NA	Astrocyte	0.442	0.258	3.02144070211946	0.63	0.26	0	0	FALSE
296	SOX9	6662	ENSG00000125398	Astrocyte	0.517	0.1	3.00318305039861	0.723	0.446	0	0	TRUE
297	LOC105379364	105379364	NA	Astrocyte	0.682	0.571	2.9965196096348	0.668	0.336	0	0	FALSE
298	NCAN	1463	ENSG00000130287	Astrocyte	0.952	0.578	2.99520063423379	0.913	0.826	0	0	FALSE
299	RNF182	221687	ENSG00000180537	Astrocyte	0.559	0.187	2.98545117605392	0.72	0.44	0	0	TRUE
300	MROH7.TTC4	NA	NA	Astrocyte	0.63	0.183	2.98242753220997	0.759	0.518	0	0	FALSE
301	RFX2	5990	ENSG00000087903	Astrocyte	0.791	0.374	2.98013856089328	0.814	0.628	0	0	TRUE
302	ARHGEF26.AS1	NA	NA	Astrocyte	0.836	0.215	2.97851272348875	0.872	0.744	0	0	TRUE
303	LRIG1	26018	ENSG00000144749	Astrocyte	0.877	0.288	2.97838943654122	0.886	0.772	0	0	TRUE
304	PSD2	84249	ENSG00000146005	Astrocyte	0.933	0.525	2.96844525518926	0.907	0.814	0	0	TRUE
305	ACSF2	80221	ENSG00000167107	Astrocyte	0.42	0.144	2.95131577498479	0.66	0.32	0	0	TRUE
306	PON2	5445	ENSG00000105854	Astrocyte	0.918	0.132	2.95043956851805	0.929	0.858	0	0	TRUE
307	TPD52L1	7164	ENSG00000111907	Astrocyte	0.778	0.261	2.9435658072793	0.835	0.67	0	0	TRUE
308	ADGRA3	166647	ENSG00000152990	Astrocyte	0.864	0.341	2.9324722954601	0.868	0.736	0	0	TRUE
309	PARD3B	117583	ENSG00000116117	Astrocyte	0.992	0.782	2.92837248074973	0.96	0.92	0	0	TRUE
310	ZNF423	23090	ENSG00000102935	Astrocyte	0.836	0.456	2.92357775198177	0.832	0.664	0	0	TRUE
311	ZNRF3	84133	ENSG00000183579	Astrocyte	0.997	0.855	2.92146016322797	0.962	0.924	0	0	TRUE
312	LRP4	4038	ENSG00000134569	Astrocyte	0.852	0.204	2.92113057839546	0.889	0.778	0	0	TRUE
313	WDR49	151790	ENSG00000174776	Astrocyte	0.389	0.259	2.90426489061404	0.595	0.19	5.18727367069807e-188	2.6082130743637e-183	TRUE
314	SDC2	6383	ENSG00000169439	Astrocyte	0.597	0.212	2.89887485922855	0.736	0.472	0	0	TRUE
315	MT3	4504	ENSG00000087250	Astrocyte	0.902	0.583	2.87805668043338	0.899	0.798	0	0	TRUE
316	AMZ2	51321	ENSG00000196704	Astrocyte	0.986	0.704	2.85439490401738	0.947	0.894	0	0	TRUE
317	CFAP47	286464	ENSG00000165164	Astrocyte	0.57	0.53	2.85401627855199	0.591	0.182	2.99894224954754e-281	1.507898152495e-276	TRUE
318	EYA1	2138	ENSG00000104313	Astrocyte	0.775	0.452	2.85239919779414	0.789	0.578	0	0	TRUE
319	RAPGEF3	10411	ENSG00000079337	Astrocyte	0.804	0.155	2.8467625100505	0.861	0.722	0	0	TRUE
320	LOC105376387	105376387	NA	Astrocyte	0.799	0.437	2.84271733665913	0.814	0.628	0	0	FALSE
321	PITPNC1	26207	ENSG00000154217	Astrocyte	0.999	0.905	2.84187297163636	0.979	0.958	0	0	TRUE
322	TMEM220.AS1	NA	NA	Astrocyte	0.484	0.213	2.84003269848869	0.673	0.346	0	0	FALSE
323	PLEKHA7	144100	ENSG00000166689	Astrocyte	0.831	0.436	2.83813280852457	0.834	0.668	0	0	TRUE
324	STOX1	219736	ENSG00000165730	Astrocyte	0.829	0.488	2.82593109562654	0.819	0.638	0	0	TRUE
325	LOC100533711	100533711	NA	Astrocyte	0.4	0.104	2.8255537924847	0.66	0.32	8.42387823822863e-232	4.23561021696374e-227	FALSE
326	ACOT11	26027	ENSG00000162390	Astrocyte	0.869	0.43	2.82045817596097	0.852	0.704	0	0	TRUE
327	PLTP	5360	ENSG00000100979	Astrocyte	0.36	0.108	2.81724722802808	0.639	0.278	1.01579786364865e-272	5.10753323821178e-268	TRUE
328	PREX2	80243	ENSG00000046889	Astrocyte	0.971	0.36	2.79398370540635	0.949	0.898	0	0	TRUE
329	HNF4G	3174	ENSG00000164749	Astrocyte	0.475	0.282	2.78585839351894	0.643	0.286	0	0	FALSE
330	BMP7	655	ENSG00000101144	Astrocyte	0.745	0.21	2.78394472184712	0.824	0.648	0	0	TRUE
331	SCARA3	51435	ENSG00000168077	Astrocyte	0.939	0.535	2.75929189512688	0.904	0.808	0	0	TRUE
332	MICALL2	79778	ENSG00000164877	Astrocyte	0.801	0.441	2.75782468404783	0.816	0.632	0	0	TRUE
333	LOC102723493	102723493	NA	Astrocyte	0.414	0.238	2.75756672532553	0.617	0.234	8.1732560275034e-269	4.10959486318899e-264	FALSE
334	C1orf61	10485	ENSG00000125462	Astrocyte	0.997	0.752	2.75220118765269	0.979	0.958	0	0	TRUE
335	HECTD2.AS1	NA	NA	Astrocyte	0.653	0.453	2.74882656032392	0.698	0.396	0	0	FALSE
336	LOC105372633	105372633	NA	Astrocyte	0.399	0.101	2.7406601542275	0.661	0.322	4.1168833485004e-238	2.07001011645948e-233	FALSE
337	C2orf82	389084	ENSG00000182600	Astrocyte	0.413	0.156	2.7341395933568	0.653	0.306	0	0	FALSE
338	CABLES1	91768	ENSG00000134508	Astrocyte	0.84	0.598	2.73391196259538	0.81	0.62	0	0	TRUE
339	NKAIN3	286183	ENSG00000185942	Astrocyte	0.997	0.783	2.73037390978205	0.966	0.932	0	0	TRUE
340	ITPKB	3707	ENSG00000143772	Astrocyte	0.851	0.212	2.72380131069213	0.881	0.762	0	0	TRUE
341	SFXN5	94097	ENSG00000144040	Astrocyte	0.992	0.734	2.7208780116175	0.963	0.926	0	0	TRUE
342	KLKB1	3818	ENSG00000164344	Astrocyte	0.498	0.183	2.71645650016137	0.686	0.372	1.20312662125376e-286	6.04944096432605e-282	FALSE
343	TP53BP2	7159	ENSG00000143514	Astrocyte	0.612	0.21	2.71544524802873	0.745	0.49	0	0	TRUE
344	FIRRE	286467	NA	Astrocyte	0.561	0.308	2.71476867700606	0.687	0.374	0	0	TRUE
345	ATP13A5	344905	ENSG00000187527	Astrocyte	0.39	0.18	2.71452704926538	0.628	0.256	8.91012012849659e-237	4.48009750180937e-232	TRUE
346	PHKG1	5260	ENSG00000164776	Astrocyte	0.361	0.136	2.71385952407089	0.628	0.256	1.86862354428705e-257	9.39562604302971e-253	TRUE
347	ATP1B2	482	ENSG00000129244	Astrocyte	0.961	0.386	2.69434826407106	0.925	0.85	0	0	TRUE
348	LCNL1	401562	ENSG00000214402	Astrocyte	0.494	0.102	2.69401196746803	0.711	0.422	0	0	TRUE
349	RGS9	8787	ENSG00000108370	Astrocyte	0.554	0.385	2.67914291720164	0.646	0.292	1.84480655874047e-294	9.27587185800298e-290	TRUE
350	LOC101929418	101929418	NA	Astrocyte	0.673	0.444	2.65212316024174	0.703	0.406	0	0	FALSE
351	SOX2	6657	ENSG00000181449	Astrocyte	0.837	0.173	2.64520497279453	0.867	0.734	0	0	TRUE
352	IL17RB	55540	ENSG00000056736	Astrocyte	0.596	0.185	2.63990980943326	0.738	0.476	0	0	TRUE
353	NBPF14	25832	ENSG00000270629	Astrocyte	0.647	0.137	2.63753430890835	0.784	0.568	0	0	TRUE
354	LOC105370172	105370172	NA	Astrocyte	0.48	0.245	2.63215601857299	0.655	0.31	5.32224565096327e-313	2.67607833576084e-308	FALSE
355	GLUD1	2746	ENSG00000148672	Astrocyte	0.949	0.605	2.61780722650465	0.902	0.804	0	0	TRUE
356	MMP28	79148	ENSG00000278843, ENSG00000271447	Astrocyte	0.562	0.296	2.61384381649088	0.684	0.368	0	0	TRUE
357	CACHD1	57685	ENSG00000158966	Astrocyte	0.918	0.546	2.61361415170303	0.879	0.758	0	0	TRUE
358	GPC4	2239	ENSG00000076716	Astrocyte	0.543	0.367	2.61237768109028	0.643	0.286	4.94226878579139e-230	2.48502216818377e-225	TRUE
359	SH3BP2	6452	ENSG00000087266	Astrocyte	0.575	0.111	2.60687144969599	0.753	0.506	0	0	TRUE
360	SMOX	54498	ENSG00000088826	Astrocyte	0.502	0.162	2.60529073399861	0.693	0.386	6.01089327833712e-284	3.02233724928069e-279	TRUE
361	LOC101929796	101929796	NA	Astrocyte	0.623	0.135	2.60315680369908	0.765	0.53	0	0	FALSE
362	PHKA1	5255	ENSG00000067177	Astrocyte	0.557	0.254	2.60147707183146	0.698	0.396	0	0	TRUE
363	TMC1	117531	ENSG00000165091	Astrocyte	0.634	0.49	2.59492304828786	0.657	0.314	8.20067409443053e-302	4.12338094142061e-297	FALSE
364	EMID1	129080	ENSG00000186998	Astrocyte	0.822	0.315	2.59117089518789	0.844	0.688	0	0	TRUE
365	LOC101928007	101928007	NA	Astrocyte	0.377	0.088	2.57101839066505	0.652	0.304	3.03134987293529e-200	1.5241930296106e-195	FALSE
366	BDH2	56898	ENSG00000164039	Astrocyte	0.437	0.113	2.57047320919217	0.677	0.354	1.12673546390386e-270	5.66533858605498e-266	TRUE
367	MSI1	4440	ENSG00000135097	Astrocyte	0.496	0.254	2.56382838809205	0.659	0.318	5.40486948708797e-305	2.7176224268027e-300	TRUE
368	GPR37L1	9283	ENSG00000170075	Astrocyte	0.427	0.072	2.56196757805778	0.686	0.372	9.7965252688636e-315	4.92579087043731e-310	TRUE
369	GLIS3	169792	ENSG00000107249	Astrocyte	0.981	0.544	2.53720922564767	0.931	0.862	0	0	TRUE
370	PLXNB1	5364	ENSG00000164050	Astrocyte	0.772	0.136	2.53482100848071	0.84	0.68	0	0	TRUE
371	LOC105370966	105370966	NA	Astrocyte	0.5	0.332	2.53454180045653	0.635	0.27	0	0	FALSE
372	VAV3	10451	ENSG00000134215	Astrocyte	0.806	0.483	2.53157161543639	0.806	0.612	0	0	FALSE
373	SHROOM3	57619	ENSG00000138771	Astrocyte	0.934	0.619	2.51382410785498	0.871	0.742	0	0	FALSE
374	LOC105375405	105375405	NA	Astrocyte	0.355	0.05	2.51381505338285	0.655	0.31	6.46810777444557e-234	3.25222927006898e-229	FALSE
375	MECOM	2122	ENSG00000085276	Endothelial	0.971	0.446	7.03405294158649	0.977	0.954	0	0	TRUE
376	CLDN5	7122	ENSG00000184113	Endothelial	0.914	0.007	6.93610743143753	0.957	0.914	1.47640655195395e-172	7.42351978387966e-168	TRUE
377	FLT1	2321	ENSG00000102755	Endothelial	1	0.525	6.40646750308841	0.999	0.998	0	0	TRUE
378	IFI27	3429	ENSG00000275214, ENSG00000165949	Endothelial	0.7	0.035	6.22859505487535	0.844	0.688	1.32538193617179e-125	6.66415291326538e-121	TRUE
379	TM4SF1	4071	ENSG00000169908	Endothelial	0.543	0.007	6.14380538059756	0.77	0.54	6.28957403676722e-100	3.16246072142692e-95	TRUE
380	TM4SF18	116441	ENSG00000163762	Endothelial	0.386	0.009	6.02922864760352	0.69	0.38	3.78438287428102e-91	1.90282555301724e-86	TRUE
381	ADGRL4	64123	ENSG00000162618	Endothelial	0.771	0.103	5.90772130216668	0.873	0.746	3.79479131255306e-226	1.9080590198648e-221	TRUE
382	CD34	947	ENSG00000174059	Endothelial	0.671	0.033	5.87027023779349	0.83	0.66	8.76686193217156e-169	4.40806584811518e-164	TRUE
383	ABCB1	5243	ENSG00000085563	Endothelial	0.943	0.243	5.78500312064647	0.964	0.928	4.05861845481558e-206	2.04071394526582e-201	TRUE
384	ABCG2	9429	ENSG00000118777	Endothelial	0.957	0.496	5.77243155014902	0.965	0.93	0	0	TRUE
385	ATP10A	57194	ENSG00000206190	Endothelial	0.986	0.303	5.57282896226641	0.984	0.968	6.69532325282465e-205	3.36647548475276e-200	TRUE
386	MYCT1	80177	ENSG00000120279	Endothelial	0.486	0.085	5.46784000658154	0.719	0.438	1.17666260791534e-200	5.91637725885912e-196	TRUE
387	TGM2	7052	ENSG00000198959	Endothelial	0.643	0.093	5.44675277674263	0.804	0.608	0	0	TRUE
388	ZNF366	167465	ENSG00000178175	Endothelial	0.557	0.082	5.38505964914719	0.759	0.518	5.78693233824783e-99	2.90972744899439e-94	TRUE
389	SEMA3G	56920	ENSG00000010319	Endothelial	0.486	0.003	5.38449238321	0.742	0.484	1.57497669337471e-89	7.91914031195736e-85	TRUE
390	VWF	7450	ENSG00000110799	Endothelial	0.843	0.38	5.30493748079803	0.88	0.76	0	0	TRUE
391	HERC2P3	283755	NA	Endothelial	1	0.694	5.29122203515415	0.998	0.996	0	0	TRUE
392	SMAD6	4091	ENSG00000137834	Endothelial	0.7	0.114	5.24899581065351	0.83	0.66	2.44199490207276e-177	1.22785945671121e-172	TRUE
393	MFSD2A	84879	ENSG00000168389	Endothelial	0.671	0.104	5.22857129690915	0.815	0.63	2.45770349472284e-103	1.23575789418159e-98	TRUE
394	CLEC3B	7123	ENSG00000163815	Endothelial	0.729	0.035	5.2276047660299	0.858	0.716	9.36455167973976e-107	4.70859023008995e-102	TRUE
395	CDH5	1003	ENSG00000179776	Endothelial	0.586	0.1	5.20032212549192	0.77	0.54	7.32593139542e-235	3.68355156493113e-230	TRUE
396	ERG	2078	ENSG00000157554	Endothelial	0.943	0.292	5.19575572505302	0.959	0.918	3.93688923873773e-269	1.97950727812972e-264	TRUE
397	IFI44L	10964	ENSG00000137959	Endothelial	0.629	0.027	5.16065948803945	0.808	0.616	3.48577866696779e-81	1.75268437153807e-76	TRUE
398	ANXA3	306	ENSG00000138772	Endothelial	0.5	0.089	5.11094513219677	0.724	0.448	3.11706495046446e-84	1.56729142774304e-79	TRUE
399	PCAT19	100505495	NA	Endothelial	0.543	0.126	5.02259644604728	0.743	0.486	0	0	TRUE
400	VEGFC	7424	ENSG00000150630	Endothelial	0.429	0.103	5.01324779860926	0.681	0.362	2.54208716181422e-51	1.27818684583181e-46	TRUE
401	DUSP1	1843	ENSG00000120129	Endothelial	0.629	0.13	4.95724799093078	0.786	0.572	4.76766630913333e-70	2.39723029689533e-65	TRUE
402	NOTCH4	4855	ENSG00000238196, ENSG00000223355, ENSG00000232339, ENSG00000234876, ENSG00000235396, ENSG00000204301, ENSG00000206312	Endothelial	0.657	0.118	4.91186056448099	0.804	0.608	9.37119757577298e-107	4.71193185307441e-102	TRUE
403	TIE1	7075	ENSG00000066056	Endothelial	0.543	0.098	4.89449226072344	0.745	0.49	2.42243837783774e-94	1.21802624076059e-89	TRUE
404	RAMP2	10266	ENSG00000131477	Endothelial	0.486	0.029	4.88814116228523	0.733	0.466	4.9564445924718e-51	2.49214990554075e-46	TRUE
405	ALPL	249	ENSG00000162551	Endothelial	0.7	0.276	4.82775668587215	0.789	0.578	1.05982742702027e-127	5.32891828580062e-123	TRUE
406	SLC2A1	6513	ENSG00000117394	Endothelial	0.9	0.296	4.82698881234297	0.923	0.846	1.58728464688091e-153	7.9810259329819e-149	TRUE
407	ID1	3397	ENSG00000125968	Endothelial	0.571	0.02	4.82133353527287	0.78	0.56	1.03978033520015e-64	5.22811950341986e-60	TRUE
408	TNFSF10	8743	ENSG00000121858	Endothelial	0.571	0.042	4.81194069250023	0.775	0.55	7.68867455602952e-83	3.8659424535172e-78	TRUE
409	ID3	3399	ENSG00000117318, ENSG00000283060	Endothelial	0.657	0.014	4.74693237304726	0.824	0.648	1.27948792455725e-72	6.43339323346629e-68	TRUE
410	ICAM2	3384	ENSG00000108622	Endothelial	0.5	0.056	4.71820341097528	0.734	0.468	3.32729188634275e-139	1.672995633372e-134	TRUE
411	ST8SIA6	338596	ENSG00000148488	Endothelial	0.7	0.22	4.71439168215533	0.807	0.614	2.39495866522608e-112	1.20420916646232e-107	TRUE
412	SLC38A5	92745	ENSG00000017483	Endothelial	0.643	0.07	4.68709774675911	0.806	0.612	1.3824007023402e-96	6.95084897143674e-92	TRUE
413	CLEC14A	161198	ENSG00000176435	Endothelial	0.414	0.021	4.68399668976991	0.699	0.398	7.05002735033081e-41	3.54482425201983e-36	TRUE
414	ST6GALNAC1	55808	ENSG00000070526	Endothelial	0.429	0.179	4.64183972223576	0.658	0.316	6.88918766382009e-135	3.46395244924538e-130	TRUE
415	DLL4	54567	ENSG00000128917	Endothelial	0.357	0.068	4.63833817115244	0.654	0.308	5.10998460191317e-43	2.56935135768796e-38	TRUE
416	GIMAP7	168537	ENSG00000179144	Endothelial	0.514	0.007	4.63207752672415	0.755	0.51	2.27399350844466e-61	1.14338667598106e-56	TRUE
417	LOC105374438	105374438	NA	Endothelial	0.357	0.066	4.62860389055872	0.656	0.312	1.28463368749034e-63	6.4592666440702e-59	FALSE
418	KLF2	10365	ENSG00000127528	Endothelial	0.586	0.02	4.61797595457868	0.787	0.574	1.05257279879881e-70	5.29244128964029e-66	TRUE
419	BST2	684	ENSG00000130303	Endothelial	0.4	0.011	4.60407052679023	0.696	0.392	9.82956753811659e-42	4.9424048538404e-37	TRUE
420	ROBO4	54538	ENSG00000154133	Endothelial	0.414	0.007	4.53153159138096	0.705	0.41	2.5159161203125e-56	1.26502778445433e-51	TRUE
421	SRGN	5552	ENSG00000122862	Endothelial	0.714	0.119	4.52311844149941	0.835	0.67	1.36351076288644e-123	6.85586846686931e-119	TRUE
422	GBP4	115361	ENSG00000162654	Endothelial	0.443	0.026	4.50421482937399	0.713	0.426	1.7459384536008e-48	8.77875313855018e-44	TRUE
423	PODXL	5420	ENSG00000128567	Endothelial	0.943	0.588	4.4723111945176	0.936	0.872	1.7483349748137e-166	8.79080308686074e-162	TRUE
424	CXorf36	79742	ENSG00000147113	Endothelial	0.629	0.152	4.47055135286765	0.781	0.562	2.22721230621039e-123	1.11986461968565e-118	FALSE
425	SLC19A3	80704	ENSG00000135917	Endothelial	0.529	0.175	4.46308313610797	0.718	0.436	8.78678631164794e-134	4.4180840253597e-129	TRUE
426	SLC7A5	8140	ENSG00000103257	Endothelial	0.771	0.363	4.45643751085215	0.828	0.656	4.41140707798987e-109	2.21809959288408e-104	TRUE
427	ADCY4	196883	ENSG00000129467, ENSG00000284814	Endothelial	0.414	0.033	4.4365142746628	0.697	0.394	8.21988845240686e-107	4.13304211275469e-102	TRUE
428	HMCN1	83872	ENSG00000143341	Endothelial	0.529	0.484	4.3874153192674	0.613	0.226	8.07094992058527e-122	4.05815432956948e-117	TRUE
429	AFAP1L1	134265	ENSG00000157510	Endothelial	0.386	0.116	4.33105342386263	0.653	0.306	8.10802686048787e-46	4.07679698572191e-41	TRUE
430	OSMR	9180	ENSG00000145623	Endothelial	0.414	0.121	4.23704779278436	0.665	0.33	1.08084761498496e-39	5.43460989290589e-35	TRUE
431	PALMD	54873	ENSG00000099260	Endothelial	0.814	0.193	4.16883598934027	0.872	0.744	5.58253186291076e-60	2.80695284599016e-55	TRUE
432	ITGA6	3655	ENSG00000091409	Endothelial	0.914	0.235	4.0715021118994	0.928	0.856	1.13138905783326e-78	5.68873732169143e-74	TRUE
433	SHE	126669	ENSG00000169291	Endothelial	0.357	0.159	4.05036946320024	0.624	0.248	4.58012133779432e-103	2.30293080985636e-98	TRUE
434	BTNL9	153579	ENSG00000165810	Endothelial	0.643	0.107	4.04024701594959	0.797	0.594	2.95550603994202e-52	1.48605799194325e-47	TRUE
435	SLC39A8	64116	ENSG00000138821	Endothelial	0.571	0.185	3.97487440943578	0.739	0.478	6.36780006432334e-51	3.20179355034242e-46	TRUE
436	GIMAP8	155038	ENSG00000171115	Endothelial	0.414	0.025	3.9557711122209	0.698	0.396	5.58275010122244e-41	2.80706257839565e-36	TRUE
437	CYYR1	116159	ENSG00000166265	Endothelial	0.4	0.035	3.92622852915672	0.687	0.374	3.61085482874034e-34	1.81557391643893e-29	TRUE
438	ITM2A	9452	ENSG00000078596	Endothelial	0.729	0.111	3.91086746472964	0.836	0.672	1.30668053587163e-47	6.57012040241612e-43	TRUE
439	SLC7A1	6541	ENSG00000139514	Endothelial	0.843	0.412	3.89505120343909	0.872	0.744	1.43499020576897e-80	7.21527425362696e-76	TRUE
440	NET1	10276	ENSG00000173848	Endothelial	0.457	0.104	3.88423824985729	0.695	0.39	7.49661758249042e-35	3.76937428665201e-30	TRUE
441	TCN2	6948	ENSG00000185339	Endothelial	0.414	0.162	3.87736036338524	0.651	0.302	2.30112704305787e-47	1.15702968851993e-42	TRUE
442	MMRN2	79812	ENSG00000173269	Endothelial	0.4	0.12	3.85705499068858	0.658	0.316	1.18052564146854e-32	5.93580097786798e-28	TRUE
443	ELOVL7	79993	ENSG00000164181	Endothelial	0.886	0.437	3.85424566285183	0.897	0.794	1.38174784622414e-75	6.9475663455996e-71	TRUE
444	HEG1	57493	ENSG00000173706	Endothelial	0.8	0.233	3.81752719697962	0.865	0.73	4.24031405523402e-66	2.13207231011222e-61	TRUE
445	TRG	6965	NA	Endothelial	0.386	0.135	3.8154472513644	0.646	0.292	1.23989422570063e-56	6.23431215624534e-52	FALSE
446	SLC9A3R2	9351	ENSG00000065054	Endothelial	0.5	0.094	3.79922850396062	0.719	0.438	1.64216536532666e-45	8.25697167339896e-41	TRUE
447	OCLN	100506658	ENSG00000273814, ENSG00000197822	Endothelial	0.529	0.293	3.76451524002981	0.68	0.36	3.53691319846623e-163	1.7783953253208e-158	TRUE
448	CFI	3426	ENSG00000205403	Endothelial	0.557	0.402	3.7361894791228	0.645	0.29	2.09992784593898e-69	1.05586472021658e-64	TRUE
449	NLRC5	84166	ENSG00000140853	Endothelial	0.557	0.239	3.70282337036354	0.711	0.422	1.81355349689069e-82	9.11872833771609e-78	TRUE
450	LAMA3	3909	ENSG00000053747	Endothelial	0.871	0.45	3.69150494283667	0.861	0.722	9.09447155693496e-76	4.57279124354247e-71	TRUE
451	RHOC	389	ENSG00000155366	Endothelial	0.386	0.051	3.67306680693902	0.674	0.348	6.48175729023307e-27	3.25909238310209e-22	TRUE
452	LMO2	4005	ENSG00000135363	Endothelial	0.629	0.115	3.65366651632847	0.786	0.572	3.32949289500967e-55	1.67410232253981e-50	TRUE
453	C22orf34	348645	NA	Endothelial	0.371	0.261	3.65315717139326	0.592	0.184	3.07144004798861e-40	1.54435077052915e-35	TRUE
454	GPR85	54329	ENSG00000164604	Endothelial	0.771	0.33	3.64583036070523	0.832	0.664	3.01940435206999e-63	1.51818670226431e-58	FALSE
455	GPCPD1	56261	ENSG00000125772	Endothelial	0.757	0.63	3.54764943774896	0.782	0.564	2.44465805900959e-58	1.22919851865061e-53	FALSE
456	CLIC5	53405	ENSG00000112782	Endothelial	0.471	0.234	3.54705188256122	0.658	0.316	5.03726204948469e-27	2.5327857311014e-22	FALSE
457	PAQR5	54852	ENSG00000137819	Endothelial	0.357	0.184	3.54702742081442	0.615	0.23	1.89199734606976e-62	9.51315185577337e-58	TRUE
458	PARP9	83666	ENSG00000138496	Endothelial	0.5	0.111	3.50836906415387	0.716	0.432	2.65101195935073e-44	1.33295532328114e-39	TRUE
459	PARP12	64761	ENSG00000059378	Endothelial	0.429	0.12	3.48024651034572	0.674	0.348	9.03030195266488e-29	4.54052612481943e-24	TRUE
460	ITPR3	3710	ENSG00000096433	Endothelial	0.586	0.383	3.47480445300532	0.683	0.366	4.51443809469576e-50	2.26990461839398e-45	TRUE
461	CASP10	843	ENSG00000003400	Endothelial	0.429	0.175	3.41780518440863	0.658	0.316	4.99219744306681e-59	2.51012679634842e-54	TRUE
462	APOLD1	81575	ENSG00000178878	Endothelial	0.571	0.412	3.41480863769073	0.666	0.332	1.41245402110029e-42	7.10196006349436e-38	TRUE
463	EGFL7	51162	ENSG00000172889	Endothelial	0.743	0.249	3.37876479321734	0.811	0.622	1.05713283733506e-50	5.31536961940442e-46	FALSE
464	GCNT1	2650	ENSG00000187210	Endothelial	0.543	0.375	3.37720412770004	0.631	0.262	3.58751057183707e-19	1.8038361906254e-14	FALSE
465	NXN	64359	ENSG00000167693, ENSG00000281300, ENSG00000280563	Endothelial	0.957	0.758	3.36871709403184	0.86	0.72	2.41132120688073e-102	1.2124364160317e-97	TRUE
466	RNF144B	255488	ENSG00000137393	Endothelial	0.814	0.477	3.34867291815604	0.827	0.654	3.41328596207992e-66	1.71623431459341e-61	TRUE
467	HSPA1A	3303	ENSG00000215328, ENSG00000237724, ENSG00000235941, ENSG00000204389, ENSG00000234475	Endothelial	0.557	0.191	3.34818387938477	0.728	0.456	1.28108727787687e-44	6.44143494189271e-40	TRUE
468	USHBP1	83878	ENSG00000130307	Endothelial	0.386	0.148	3.30331897607371	0.643	0.286	5.01553050269975e-101	2.52185889206246e-96	TRUE
469	HSPA1B	3304	ENSG00000212866, ENSG00000224501, ENSG00000232804, ENSG00000204388, ENSG00000231555	Endothelial	0.443	0.109	3.2247147022917	0.68	0.36	8.29046218197497e-22	4.16852728971884e-17	TRUE
470	HERC2P2	400322	NA	Endothelial	1	0.868	3.19680479007237	0.983	0.966	1.07413904740859e-93	5.40087854427512e-89	TRUE
471	HLA.F	NA	NA	Endothelial	0.6	0.101	3.19674451001505	0.759	0.518	1.67691356844418e-27	8.43168911349417e-23	TRUE
472	ATF3	467	ENSG00000162772	Endothelial	0.357	0.314	3.19189757696732	0.565	0.13	5.74881975847997e-29	2.89056406276131e-24	TRUE
473	RASIP1	54922	ENSG00000105538	Endothelial	0.486	0.277	3.17109237343277	0.653	0.306	1.28302492809856e-33	6.45117764097236e-29	TRUE
474	PTPRB	5787	ENSG00000127329	Endothelial	0.971	0.619	3.16588574060438	0.944	0.888	6.03727424783087e-64	3.03560186455184e-59	TRUE
475	TDRD10	126668	ENSG00000163239	Endothelial	0.357	0.216	3.1401238493019	0.596	0.192	1.94893863972903e-35	9.79945837442153e-31	FALSE
476	HERC2P9	440248	NA	Endothelial	0.986	0.707	3.1187710558362	0.976	0.952	1.18394537413847e-97	5.95299573570564e-93	TRUE
477	SLC16A1	6566	ENSG00000155380, ENSG00000281917	Endothelial	0.629	0.49	3.09957196332284	0.658	0.316	5.11528647171021e-23	2.57201719084061e-18	TRUE
478	CD320	51293	ENSG00000167775	Endothelial	0.443	0.212	3.09757395013841	0.645	0.29	2.76020510023127e-21	1.38785872644729e-16	TRUE
479	CCDC68	80323	ENSG00000166510	Endothelial	0.457	0.278	3.05649078413608	0.632	0.264	8.5866603259321e-20	4.31745867848192e-15	FALSE
480	LOC100419579	100419579	NA	Endothelial	0.529	0.128	3.04377610153823	0.716	0.432	1.5801252384405e-34	7.94502771140268e-30	FALSE
481	DNAJB1	3337	ENSG00000132002	Endothelial	0.329	0.356	3.04267753703991	0.522	0.044	4.83510051538577e-15	2.43113689014112e-10	TRUE
482	TEK	7010	ENSG00000120156	Endothelial	0.657	0.362	3.02708943161564	0.743	0.486	1.00165685789118e-35	5.03643084716263e-31	TRUE
483	PRTG	283659	ENSG00000166450	Endothelial	0.743	0.497	3.02619528803889	0.731	0.462	2.7864940246614e-40	1.40107706054e-35	TRUE
484	MCL1	4170	ENSG00000143384	Endothelial	0.357	0.147	2.99650003175325	0.623	0.246	1.58187181553723e-17	7.95380967570277e-13	TRUE
485	RGS3	5998	ENSG00000138835	Endothelial	0.514	0.297	2.98335501005029	0.668	0.336	1.3094172883739e-35	6.58388106767283e-31	TRUE
486	LOC105372639	105372639	NA	Endothelial	0.357	0.078	2.98114671188638	0.652	0.304	4.21881958632923e-43	2.1212646762022e-38	FALSE
487	DDX60L	91351	ENSG00000181381	Endothelial	0.371	0.252	2.98058204069262	0.596	0.192	5.67332692248453e-29	2.85260550989445e-24	TRUE
488	PTRF	284119	ENSG00000177469	Endothelial	0.571	0.378	2.97859334828149	0.668	0.336	2.96359863419748e-51	1.49012702926084e-46	FALSE
489	SOX13	9580	ENSG00000143842	Endothelial	0.629	0.254	2.97689542597739	0.746	0.492	1.46098038733154e-34	7.3459554855417e-30	TRUE
490	CD58	965	ENSG00000116815	Endothelial	0.357	0.123	2.97653561906357	0.635	0.27	1.5041865101369e-21	7.56320019161933e-17	TRUE
491	UTRN	7402	ENSG00000152818	Endothelial	0.971	0.748	2.9703941723288	0.937	0.874	1.40497793503655e-57	7.06436955515728e-53	TRUE
492	MLKL	197259	ENSG00000168404	Endothelial	0.4	0.211	2.95953687468618	0.615	0.23	1.11474971716266e-14	5.60507305286558e-10	TRUE
493	NFKBIA	4792	ENSG00000100906	Endothelial	0.657	0.243	2.95300649387083	0.76	0.52	4.58190967226972e-32	2.30383000231394e-27	TRUE
494	SLC16A14	151473	ENSG00000163053	Endothelial	0.657	0.518	2.9453066833635	0.693	0.386	7.2736217329518e-30	3.65724974354549e-25	FALSE
495	CMTM8	152189	ENSG00000170293	Endothelial	0.729	0.495	2.931206608209	0.746	0.492	1.30715206672871e-35	6.57249130671865e-31	FALSE
496	LMNTD1	160492	ENSG00000152936	Endothelial	0.257	0.475	2.91836077093815	0.421	0.158	1.59704387174964e-32	8.03009629154435e-28	FALSE
497	LOC105373437	105373437	NA	Endothelial	0.886	0.052	2.90720646765358	0.932	0.864	8.93751455756738e-84	4.49387169469046e-79	FALSE
498	NOD1	10392	ENSG00000106100	Endothelial	0.429	0.254	2.87989796074506	0.627	0.254	7.08994916547413e-22	3.56489733989205e-17	TRUE
499	GCH1	2643	ENSG00000131979	Endothelial	0.443	0.375	2.86927228880301	0.568	0.136	3.00511602734904e-10	1.51100238971137e-05	TRUE
500	CMAHP	8418	NA	Endothelial	0.429	0.247	2.86531024762626	0.623	0.246	1.70276432919094e-14	8.56166932360496e-10	TRUE
501	ARHGAP31	57514	ENSG00000031081	Endothelial	0.729	0.221	2.84583800267769	0.81	0.62	1.20364789484631e-37	6.05206198007673e-33	TRUE
502	FLT4	2324	ENSG00000037280	Endothelial	0.4	0.137	2.84433054538598	0.652	0.304	1.09103368102215e-55	5.48582645154747e-51	TRUE
503	LOC105371058	105371058	NA	Endothelial	0.371	0.14	2.8420678315787	0.634	0.268	1.27534429472318e-52	6.41255864829764e-48	FALSE
504	ARAP3	64411	ENSG00000120318	Endothelial	0.357	0.241	2.83571093639109	0.586	0.172	8.73618184561877e-16	4.39263959379558e-11	TRUE
505	ANKRD29	147463	ENSG00000154065	Endothelial	0.643	0.454	2.83533139135618	0.702	0.404	1.47613871314737e-26	7.4221730635763e-22	FALSE
506	TSPAN9	10867	ENSG00000011105	Endothelial	0.743	0.467	2.82413038748631	0.761	0.522	7.52616322387497e-36	3.78423013059657e-31	FALSE
507	NEDD4	4734	ENSG00000069869	Endothelial	0.671	0.5	2.81547024071429	0.668	0.336	2.26438452903299e-23	1.13855518504308e-18	TRUE
508	PXN	5829	ENSG00000089159	Endothelial	0.614	0.457	2.80648052594576	0.67	0.34	8.6504704801537e-30	4.34954306212608e-25	TRUE
509	SLC5A6	8884	ENSG00000138074	Endothelial	0.414	0.254	2.80631369765098	0.611	0.222	3.38773642087796e-14	1.70338774978165e-09	FALSE
510	DACH1	1602	ENSG00000276644	Endothelial	0.843	0.611	2.79199036431167	0.8	0.6	9.59211122398548e-30	4.82300944453214e-25	FALSE
511	PLSCR1	5359	ENSG00000188313	Endothelial	0.429	0.222	2.79046076608336	0.631	0.262	2.05613864013647e-13	1.03384706964702e-08	TRUE
512	HLA.A	NA	NA	Endothelial	0.857	0.26	2.78481004780153	0.844	0.688	8.7122287111816e-32	4.38059571826922e-27	TRUE
513	ELK3	2004	ENSG00000111145	Endothelial	0.643	0.347	2.77862063998646	0.713	0.426	4.29413544349076e-23	2.15913424234159e-18	TRUE
514	GRASP	160622	ENSG00000161835	Endothelial	0.457	0.29	2.76867291711487	0.62	0.24	5.18707040239395e-18	2.6081108690277e-13	FALSE
515	RGPD3	653489	ENSG00000153165	Endothelial	0.471	0.607	2.7495303524606	0.489	0.022	6.84637271041609e-37	3.44242466252431e-32	FALSE
516	LOC100419574	100419574	NA	Endothelial	0.4	0.098	2.74664419520139	0.664	0.328	2.31976096234386e-32	1.16639900947611e-27	FALSE
517	HERPUD1	9709	ENSG00000051108	Endothelial	0.714	0.419	2.7336903308308	0.756	0.512	2.72912168365925e-27	1.37222967376071e-22	TRUE
518	PROCR	10544	ENSG00000101000	Endothelial	0.371	0.298	2.73144877369677	0.561	0.122	6.82433899030113e-09	0.000343134588771331	TRUE
519	ACVR1	90	ENSG00000115170	Endothelial	0.8	0.658	2.73024624509171	0.739	0.478	1.05056045471397e-30	5.28232302234731e-26	TRUE
520	ACSL5	51703	ENSG00000197142	Endothelial	0.414	0.248	2.71732136851421	0.601	0.202	5.84814722803097e-07	0.0294050690772625	TRUE
521	NEDD9	4739	ENSG00000111859	Endothelial	0.657	0.452	2.71472353068523	0.687	0.374	1.39133277609641e-18	6.99576033149034e-14	TRUE
522	LOC105369345	105369345	NA	Endothelial	1	0.447	2.70228579772356	0.945	0.89	2.61508578928873e-51	1.31489128571226e-46	FALSE
523	MX1	4599	ENSG00000157601	Endothelial	0.371	0.229	2.70166090533606	0.601	0.202	5.34519788309912e-16	2.68761894760107e-11	TRUE
524	ACER2	340485	ENSG00000177076	Endothelial	0.5	0.385	2.69909878948786	0.609	0.218	1.59021351111563e-13	7.99575255524049e-09	FALSE
525	PLCB4	5332	ENSG00000101333	Endothelial	0.814	0.765	2.69498346976534	0.743	0.486	3.45069871630253e-23	1.73504582154408e-18	FALSE
526	TRIM5	85363	ENSG00000132256	Endothelial	0.414	0.348	2.68623645415229	0.569	0.138	1.55879963468208e-17	7.83780044314496e-13	TRUE
527	DENND2C	163259	ENSG00000175984	Endothelial	0.471	0.33	2.68218112919225	0.618	0.236	2.47765672024792e-17	1.24579057550786e-12	TRUE
528	RBMS2	5939	ENSG00000076067	Endothelial	0.686	0.594	2.67234082183882	0.681	0.362	2.6249165204406e-36	1.31983427564274e-31	TRUE
529	IGF2BP2	10644	ENSG00000073792	Endothelial	0.5	0.495	2.66913844748289	0.564	0.128	6.16357364716644e-21	3.09910646553176e-16	FALSE
530	TMEM123	114908	ENSG00000152558	Endothelial	0.629	0.351	2.66318289406559	0.718	0.436	1.58017048813811e-26	7.94525523140721e-22	TRUE
531	FOXO1	2308	ENSG00000150907	Endothelial	0.743	0.385	2.65784124658725	0.776	0.552	5.72385596781583e-31	2.87801201917748e-26	TRUE
532	GALNT15	117248	ENSG00000131386	Endothelial	0.471	0.242	2.61707382094932	0.646	0.292	2.12815271447495e-15	1.07005646636515e-10	TRUE
533	SERPINB6	5269	ENSG00000124570	Endothelial	0.729	0.393	2.6021816707813	0.768	0.536	1.38019209743862e-29	6.9397438851311e-25	TRUE
534	CD109	135228	ENSG00000156535	Endothelial	0.443	0.4	2.60186050405586	0.561	0.122	1.95253142585113e-09	9.81752326232205e-05	TRUE
535	RASSF3	283349	ENSG00000153179	Endothelial	0.557	0.441	2.60005217573038	0.638	0.276	3.8144652818543e-26	1.91795128836916e-21	TRUE
536	SGPP2	130367	ENSG00000163082	Endothelial	0.614	0.486	2.58539132951076	0.641	0.282	2.73871560602333e-14	1.37705359386459e-09	FALSE
537	NRP2	8828	ENSG00000118257	Endothelial	0.471	0.239	2.58276754537053	0.64	0.28	9.39246951854836e-11	4.7226275986213e-06	TRUE
538	NEAT1	283131	NA	Endothelial	0.871	0.318	2.58062677201108	0.864	0.728	1.2644348428327e-37	6.35770483324711e-33	TRUE
539	TFRC	7037	ENSG00000072274	Endothelial	0.614	0.519	2.57781413934076	0.647	0.294	9.89778535100582e-20	4.97670545233924e-15	TRUE
540	MYO1C	4641	ENSG00000197879	Endothelial	0.357	0.229	2.57605826618801	0.589	0.178	9.41929166121699e-15	4.73611404017652e-10	TRUE
541	TBC1D4	9882	ENSG00000136111	Endothelial	0.814	0.7	2.55557806116758	0.767	0.534	3.90822541788057e-29	1.96509482236453e-24	FALSE
542	BEND7	222389	ENSG00000165626	Endothelial	0.471	0.303	2.54386615608731	0.619	0.238	3.859418962254e-11	1.94055444841093e-06	TRUE
543	SLC6A6	6533	ENSG00000131389	Endothelial	0.286	0.376	2.53650234724617	0.492	0.016	1.01352166027112e-15	5.09608826000923e-11	TRUE
544	PIK3R3	8503	ENSG00000117461	Endothelial	0.814	0.709	2.53580007727488	0.714	0.428	3.40134637403967e-19	1.71023097033089e-14	TRUE
545	LOC105376325	105376325	NA	Endothelial	0.3	0.355	2.51709175931219	0.502	0.004	2.98876862085212e-28	1.50278275025065e-23	FALSE
546	MTUS1	57509	ENSG00000129422	Endothelial	0.786	0.549	2.5095401534337	0.794	0.588	1.79726663980262e-33	9.03683639159157e-29	TRUE
547	CX3CR1	1524	ENSG00000168329	Microglia	0.929	0.027	6.82358039690678	0.963	0.926	0	0	TRUE
548	APBB1IP	54518	ENSG00000077420	Microglia	0.991	0.327	6.57288062247861	0.992	0.984	0	0	TRUE
549	DOCK8	81704	ENSG00000107099	Microglia	0.977	0.371	6.39523615946554	0.982	0.964	0	0	TRUE
550	SYK	6850	ENSG00000165025	Microglia	0.88	0.125	6.24473929813465	0.931	0.862	0	0	TRUE
551	LPAR6	10161	ENSG00000139679	Microglia	0.971	0.083	6.21965339737696	0.983	0.966	0	0	TRUE
552	CD74	972	ENSG00000019582	Microglia	0.928	0.11	6.19681116764836	0.958	0.916	0	0	TRUE
553	C3	718	ENSG00000125730	Microglia	0.927	0.277	6.19499066120994	0.95	0.9	0	0	TRUE
554	FYB	2533	ENSG00000082074	Microglia	0.908	0.218	6.11479496946156	0.941	0.882	0	0	FALSE
555	MS4A7	58475	ENSG00000166927	Microglia	0.609	0.029	6.11157308175061	0.799	0.598	0	0	TRUE
556	IKZF1	10320	ENSG00000185811	Microglia	0.701	0.05	6.10922085610577	0.843	0.686	0	0	TRUE
557	LOC105376388	105376388	NA	Microglia	0.444	0.027	6.08780081465139	0.714	0.428	0	0	FALSE
558	LOC105376603	105376603	NA	Microglia	0.625	0.193	6.08005514406615	0.772	0.544	0	0	FALSE
559	HLA.DRA	NA	NA	Microglia	0.527	0.033	5.95938258069811	0.755	0.51	0	0	TRUE
560	CSF3R	1441	ENSG00000119535	Microglia	0.755	0.065	5.95472383655584	0.869	0.738	0	0	TRUE
561	LOC101929497	101929497	NA	Microglia	0.776	0.134	5.95344363784818	0.87	0.74	0	0	FALSE
562	LOC105378305	105378305	NA	Microglia	0.793	0.415	5.89897663153492	0.837	0.674	0	0	FALSE
563	LINC01268	285758	NA	Microglia	0.54	0.019	5.81073463248402	0.765	0.53	0	0	FALSE
564	P2RY12	64805	ENSG00000169313	Microglia	0.865	0.088	5.80599650416014	0.922	0.844	0	0	TRUE
565	ADAM28	10863	ENSG00000042980	Microglia	0.879	0.085	5.73691803687398	0.93	0.86	0	0	TRUE
566	CSF1R	1436	ENSG00000182578	Microglia	0.963	0.244	5.69615240154219	0.972	0.944	0	0	TRUE
567	ITGAX	3687	ENSG00000140678	Microglia	0.895	0.145	5.57663005551568	0.936	0.872	0	0	TRUE
568	PIK3R5	23533	ENSG00000141506	Microglia	0.673	0.198	5.56030606074999	0.8	0.6	0	0	TRUE
569	CD84	8832	ENSG00000066294	Microglia	0.448	0.019	5.55654972068025	0.718	0.436	0	0	TRUE
570	LINC00996	285972	NA	Microglia	0.472	0.02	5.55236847417918	0.731	0.462	0	0	FALSE
571	CD86	942	ENSG00000114013	Microglia	0.636	0.14	5.50210223009607	0.788	0.576	0	0	TRUE
572	MILR1	284021	ENSG00000271605	Microglia	0.624	0.239	5.50031261586785	0.761	0.522	0	0	TRUE
573	AIF1	199	ENSG00000237727, ENSG00000235588, ENSG00000235985, ENSG00000206428, ENSG00000204472, ENSG00000234836	Microglia	0.428	0.008	5.50010272741182	0.712	0.424	0	0	TRUE
574	DHRS9	10170	ENSG00000073737	Microglia	0.381	0.041	5.49703605326835	0.677	0.354	0	0	TRUE
575	FGD2	221472	ENSG00000146192	Microglia	0.707	0.056	5.49341454667868	0.844	0.688	0	0	TRUE
576	C1QB	713	ENSG00000173369	Microglia	0.485	0.011	5.46098807762301	0.74	0.48	0	0	TRUE
577	LY86	9450	ENSG00000112799	Microglia	0.605	0.054	5.39981670274356	0.79	0.58	0	0	TRUE
578	HLA.DMB	NA	NA	Microglia	0.367	0.008	5.35744331178302	0.681	0.362	0	0	TRUE
579	TBXAS1	6916	ENSG00000059377	Microglia	0.931	0.34	5.34340122206051	0.948	0.896	0	0	TRUE
580	SAMSN1	64092	ENSG00000155307	Microglia	0.595	0.112	5.31767333178601	0.772	0.544	0	0	TRUE
581	LAPTM5	7805	ENSG00000162511	Microglia	0.755	0.035	5.30174181206277	0.871	0.742	0	0	TRUE
582	FAM177B	400823	ENSG00000197520	Microglia	0.617	0.068	5.2905353680288	0.794	0.588	0	0	FALSE
583	TAL1	6886	ENSG00000162367	Microglia	0.499	0.009	5.27999857324842	0.747	0.494	0	0	TRUE
584	SELPLG	6404	ENSG00000110876	Microglia	0.468	0.032	5.27954064261702	0.725	0.45	0	0	TRUE
585	LOC105372984	105372984	NA	Microglia	0.455	0.034	5.27216267616423	0.718	0.436	0	0	FALSE
586	TMEM156	80008	ENSG00000121895	Microglia	0.653	0.248	5.25623618169102	0.773	0.546	0	0	TRUE
587	CYBB	1536	ENSG00000165168	Microglia	0.581	0.05	5.24911363495019	0.777	0.554	0	0	TRUE
588	RHBDF2	79651	ENSG00000129667	Microglia	0.673	0.155	5.24245431509229	0.808	0.616	0	0	TRUE
589	STAB1	23166	ENSG00000010327	Microglia	0.415	0.025	5.23831621253173	0.7	0.4	0	0	TRUE
590	RGS10	6001	ENSG00000148908	Microglia	0.617	0.164	5.23184848405441	0.774	0.548	0	0	TRUE
591	TYROBP	7305	ENSG00000011600	Microglia	0.497	0.043	5.21395852385098	0.738	0.476	0	0	TRUE
592	BLNK	29760	ENSG00000095585	Microglia	0.928	0.208	5.20982574717372	0.95	0.9	0	0	TRUE
593	INPP5D	3635	ENSG00000168918, ENSG00000281614	Microglia	0.937	0.375	5.19633279634468	0.947	0.894	0	0	TRUE
594	HLA.DRB1	NA	NA	Microglia	0.631	0.072	5.139782247316	0.8	0.6	0	0	TRUE
595	IRF8	3394	ENSG00000140968	Microglia	0.499	0.023	5.13004490632775	0.743	0.486	0	0	TRUE
596	ALOX5AP	241	ENSG00000132965	Microglia	0.369	0.132	5.11975638658556	0.64	0.28	0	0	TRUE
597	GPR34	2857	ENSG00000171659	Microglia	0.488	0.04	5.09256223579007	0.731	0.462	0	0	TRUE
598	HPGDS	27306	ENSG00000163106	Microglia	0.508	0.244	5.04290273070829	0.686	0.372	0	0	TRUE
599	LST1	7940	ENSG00000226182, ENSG00000235915, ENSG00000230791, ENSG00000234514, ENSG00000206433, ENSG00000204482, ENSG00000223465, ENSG00000231048	Microglia	0.432	0.006	5.0314618433697	0.714	0.428	0	0	TRUE
600	BNC2	54796	ENSG00000173068	Microglia	0.825	0.553	5.02572707413539	0.829	0.658	0	0	TRUE
601	C1QA	712	ENSG00000173372	Microglia	0.367	0.007	5.02184732636185	0.681	0.362	0	0	TRUE
602	ADAP2	55803	ENSG00000184060	Microglia	0.617	0.243	5.01392323305156	0.754	0.508	0	0	TRUE
603	PTPRC	5788	ENSG00000262418, ENSG00000081237	Microglia	0.789	0.162	5.01104100809231	0.87	0.74	0	0	TRUE
604	LOC105377918	105377918	NA	Microglia	0.525	0.049	4.98508886312787	0.749	0.498	0	0	FALSE
605	CLEC7A	64581	ENSG00000172243	Microglia	0.388	0.013	4.97625638065564	0.69	0.38	0	0	TRUE
606	ITGAM	3684	ENSG00000169896	Microglia	0.683	0.378	4.96444804948281	0.762	0.524	0	0	TRUE
607	RUNX1	861	ENSG00000159216	Microglia	0.821	0.271	4.96243544554007	0.875	0.75	0	0	TRUE
608	SLC2A5	6518	ENSG00000142583	Microglia	0.795	0.55	4.94595895396382	0.795	0.59	0	0	TRUE
609	BIN2	51411	ENSG00000110934	Microglia	0.592	0.229	4.93707914633619	0.74	0.48	0	0	TRUE
610	LILRB4	11006	ENSG00000278555, ENSG00000276042, ENSG00000278279, ENSG00000275730, ENSG00000186818	Microglia	0.471	0.092	4.93669315535003	0.71	0.42	0	0	TRUE
611	DOCK2	1794	ENSG00000134516	Microglia	0.808	0.44	4.89148475561403	0.841	0.682	0	0	TRUE
612	LILRB1	10859	ENSG00000274669, ENSG00000277807, ENSG00000276452, ENSG00000277134, ENSG00000104972	Microglia	0.42	0.023	4.89056224467651	0.703	0.406	0	0	TRUE
613	NCKAP1L	3071	ENSG00000123338	Microglia	0.457	0.089	4.89034636372767	0.702	0.404	0	0	TRUE
614	HCK	3055	ENSG00000101336	Microglia	0.631	0.26	4.88565197591988	0.759	0.518	0	0	TRUE
615	P2RY13	53829	ENSG00000181631	Microglia	0.612	0.118	4.83674922874439	0.777	0.554	0	0	TRUE
616	SUSD3	203328	ENSG00000157303	Microglia	0.483	0.093	4.80290733867983	0.715	0.43	0	0	TRUE
617	HLA.DPA1	NA	NA	Microglia	0.463	0.037	4.79090082849983	0.72	0.44	0	0	TRUE
618	HLA.DMA	NA	NA	Microglia	0.395	0.042	4.78916849872116	0.683	0.366	5.43472210425371e-323	2.73263262123981e-318	TRUE
619	MSR1	4481	ENSG00000038945	Microglia	0.395	0.15	4.78298185998527	0.648	0.296	0	0	TRUE
620	OLR1	4973	ENSG00000173391	Microglia	0.665	0.102	4.77980443900675	0.81	0.62	0	0	TRUE
621	LOC105377684	105377684	NA	Microglia	0.788	0.207	4.71088282589536	0.859	0.718	0	0	FALSE
622	MRC1	4360	ENSG00000260314	Microglia	0.599	0.244	4.71018473121448	0.739	0.478	0	0	TRUE
623	LPAR5	57121	ENSG00000184574	Microglia	0.616	0.264	4.70682190642828	0.744	0.488	0	0	TRUE
624	WDFY4	57705	ENSG00000128815	Microglia	0.523	0.122	4.70480857575457	0.726	0.452	0	0	TRUE
625	ALOX5	240	ENSG00000012779, ENSG00000275565	Microglia	0.623	0.248	4.70374005475986	0.754	0.508	0	0	TRUE
626	IL18	3606	ENSG00000150782	Microglia	0.552	0.118	4.67780110496089	0.744	0.488	0	0	TRUE
627	TFEC	22797	ENSG00000105967	Microglia	0.521	0.385	4.63604995491669	0.649	0.298	0	0	TRUE
628	HCLS1	3059	ENSG00000180353	Microglia	0.44	0.078	4.63469210980035	0.695	0.39	0	0	TRUE
629	ITGB2	3689	ENSG00000160255	Microglia	0.392	0.122	4.62905597456057	0.656	0.312	0	0	TRUE
630	IL13RA1	3597	ENSG00000131724	Microglia	0.528	0.166	4.62248775056929	0.72	0.44	0	0	TRUE
631	TRIM38	10475	ENSG00000112343	Microglia	0.392	0.117	4.60483351551272	0.657	0.314	0	0	TRUE
632	CYTH4	27128	ENSG00000100055	Microglia	0.403	0.072	4.59784508614321	0.678	0.356	0	0	TRUE
633	SH3TC1	54436	ENSG00000125089	Microglia	0.581	0.069	4.59645549701646	0.774	0.548	0	0	TRUE
634	LOC105369213	105369213	NA	Microglia	0.404	0.125	4.58710935329407	0.661	0.322	0	0	FALSE
635	HAVCR2	84868	ENSG00000135077	Microglia	0.575	0.18	4.52855731104455	0.742	0.484	0	0	TRUE
636	LOC285626	285626	NA	Microglia	0.392	0.13	4.49308518686034	0.65	0.3	0	0	FALSE
637	PIK3AP1	118788	ENSG00000155629	Microglia	0.552	0.318	4.48478144508476	0.686	0.372	0	0	TRUE
638	LINC01141	339505	NA	Microglia	0.756	0.188	4.45263485975972	0.84	0.68	0	0	FALSE
639	SPTLC3	55304	ENSG00000172296	Microglia	0.411	0.136	4.44477019366955	0.66	0.32	0	0	TRUE
640	TMIGD3	57413	ENSG00000121933	Microglia	0.488	0.125	4.44078655274887	0.708	0.416	0	0	TRUE
641	LOC101930023	101930023	NA	Microglia	0.473	0.246	4.43968699312176	0.663	0.326	0	0	FALSE
642	CSF2RA	1438	ENSG00000198223	Microglia	0.521	0.005	4.42940102416044	0.759	0.518	0	0	FALSE
643	LTC4S	4056	ENSG00000213316, ENSG00000283887	Microglia	0.477	0.038	4.38119130054922	0.728	0.456	0	0	FALSE
644	ARHGDIB	397	ENSG00000111348	Microglia	0.353	0.044	4.36671275428207	0.661	0.322	4.02990978808829e-260	2.02627894054867e-255	TRUE
645	CD4	920	ENSG00000010610	Microglia	0.531	0.216	4.33986163019012	0.707	0.414	0	0	TRUE
646	LOC105370359	105370359	NA	Microglia	0.685	0.423	4.33008437496674	0.735	0.47	0	0	FALSE
647	GAB3	139716	ENSG00000160219	Microglia	0.461	0.173	4.30530362292581	0.678	0.356	0	0	TRUE
648	HLA.DRB5	NA	NA	Microglia	0.531	0.091	4.29434295698544	0.741	0.482	0	0	TRUE
649	CD53	963	ENSG00000143119	Microglia	0.556	0.065	4.28413146659562	0.757	0.514	0	0	TRUE
650	LOC105376219	105376219	NA	Microglia	0.425	0.346	4.24649289652941	0.592	0.184	0	0	FALSE
651	CMTM7	112616	ENSG00000153551	Microglia	0.385	0.182	4.24059728275497	0.631	0.262	0	0	TRUE
652	LYN	4067	ENSG00000254087	Microglia	0.819	0.431	4.2251110684167	0.848	0.696	0	0	TRUE
653	NRROS	375387	ENSG00000174004	Microglia	0.415	0.187	4.21353263768382	0.643	0.286	0	0	TRUE
654	LOC105372776	105372776	NA	Microglia	0.531	0.367	4.19785393184628	0.646	0.292	0	0	FALSE
655	CARD11	84433	ENSG00000198286	Microglia	0.66	0.489	4.16947178622817	0.708	0.416	0	0	TRUE
656	AOAH	313	ENSG00000136250	Microglia	0.931	0.489	4.16683261303974	0.929	0.858	0	0	TRUE
657	RBM47	54502	ENSG00000163694	Microglia	0.919	0.818	4.16619293213325	0.813	0.626	0	0	TRUE
658	C1QC	714	ENSG00000159189	Microglia	0.557	0.005	4.1432679612468	0.777	0.554	0	0	TRUE
659	LPCAT2	54947	ENSG00000087253	Microglia	0.773	0.209	4.09709159005935	0.85	0.7	0	0	TRUE
660	GGTA1P	2681	NA	Microglia	0.571	0.245	4.09126374105634	0.718	0.436	0	0	TRUE
661	FCGR1B	2210	ENSG00000198019	Microglia	0.361	0.01	4.08966745251139	0.676	0.352	1.20340924669433e-306	6.05086203330377e-302	TRUE
662	C10orf11	83938	ENSG00000148655	Microglia	0.999	0.8	4.08948020953369	0.994	0.988	0	0	FALSE
663	LAT2	7462	ENSG00000086730	Microglia	0.48	0.236	4.08593199529922	0.666	0.332	0	0	TRUE
664	ST6GAL1	6480	ENSG00000073849	Microglia	0.983	0.728	4.02457599691535	0.97	0.94	0	0	TRUE
665	IFI16	3428	ENSG00000163565	Microglia	0.673	0.143	3.97881263703429	0.802	0.604	0	0	TRUE
666	CPED1	79974	ENSG00000106034	Microglia	0.78	0.285	3.96947901106767	0.841	0.682	0	0	TRUE
667	ARHGAP25	9938	ENSG00000163219	Microglia	0.547	0.21	3.94979019716347	0.712	0.424	0	0	TRUE
668	GAL3ST4	79690	ENSG00000197093	Microglia	0.457	0.109	3.94753577248214	0.694	0.388	0	0	TRUE
669	PLCB2	5330	ENSG00000137841	Microglia	0.475	0.11	3.94031004145086	0.701	0.402	2.76095622713379e-310	1.38823640056514e-305	TRUE
670	ATP8B4	79895	ENSG00000104043	Microglia	0.924	0.544	3.93609336646715	0.913	0.826	0	0	TRUE
671	RNASEH2B.AS1	NA	NA	Microglia	0.389	0.1	3.92755358969209	0.658	0.316	8.75557963505471e-229	4.40239299630186e-224	FALSE
672	NFATC2	4773	ENSG00000101096	Microglia	0.591	0.284	3.92558373157295	0.72	0.44	0	0	TRUE
673	FCGBP	8857	ENSG00000275395, ENSG00000281123	Microglia	0.38	0.239	3.9237017528084	0.603	0.206	0	0	TRUE
674	RASGEF1C	255426	ENSG00000146090	Microglia	0.949	0.58	3.90613899411208	0.924	0.848	0	0	FALSE
675	ARHGAP15	55843	ENSG00000075884	Microglia	0.867	0.432	3.90268580675606	0.879	0.758	0	0	TRUE
676	ZFP36L2	678	ENSG00000152518	Microglia	0.655	0.051	3.89927268084177	0.811	0.622	0	0	TRUE
677	ABCC4	10257	ENSG00000125257	Microglia	0.9	0.671	3.85255223254632	0.867	0.734	0	0	TRUE
678	VAV1	7409	ENSG00000141968	Microglia	0.671	0.555	3.80416208905911	0.683	0.366	0	0	TRUE
679	C12orf75	387882	ENSG00000235162	Microglia	0.428	0.147	3.73962722355569	0.665	0.33	1.42962500048425e-271	7.18829746493488e-267	TRUE
680	MYO1F	4542	ENSG00000142347	Microglia	0.783	0.55	3.71414459654346	0.774	0.548	0	0	TRUE
681	ZFPM2.AS1	NA	NA	Microglia	0.497	0.402	3.70875538518778	0.614	0.228	0	0	FALSE
682	CASS4	57091	ENSG00000087589	Microglia	0.364	0.254	3.65678706149713	0.589	0.178	3.75170306361947e-304	1.88639381741851e-299	TRUE
683	FAM105A	54491	ENSG00000145569	Microglia	0.537	0.198	3.64819510652439	0.708	0.416	7.30719735472593e-297	3.67413190192974e-292	FALSE
684	IGSF10	285313	ENSG00000152580	Microglia	0.548	0.44	3.63858259686804	0.638	0.276	0	0	TRUE
685	DLEU7	220107	ENSG00000186047	Microglia	0.892	0.497	3.63491826358366	0.884	0.768	0	0	FALSE
686	RREB1	6239	ENSG00000124782	Microglia	0.621	0.351	3.62984121881733	0.719	0.438	0	0	TRUE
687	LINC01094	100505702	NA	Microglia	0.413	0.151	3.60931737680935	0.657	0.314	0	0	TRUE
688	FCGRT	2217	ENSG00000104870	Microglia	0.505	0.206	3.6008042249501	0.692	0.384	0	0	TRUE
689	S100Z	170591	ENSG00000171643	Microglia	0.499	0.339	3.56191425905205	0.638	0.276	0	0	FALSE
690	PTAFR	5724	ENSG00000169403	Microglia	0.573	0.383	3.54205398411469	0.677	0.354	0	0	TRUE
691	RNASET2	8635	ENSG00000026297	Microglia	0.871	0.438	3.53211893169758	0.881	0.762	0	0	TRUE
692	CTSC	1075	ENSG00000109861	Microglia	0.392	0.128	3.52113582147736	0.649	0.298	5.00724049768393e-190	2.51769059464046e-185	TRUE
693	RIN3	79890	ENSG00000100599	Microglia	0.755	0.449	3.50959406124357	0.769	0.538	0	0	TRUE
694	ZFP36L1	677	ENSG00000185650	Microglia	0.665	0.141	3.48208789483565	0.794	0.588	0	0	TRUE
695	FCGR2A	2212	ENSG00000143226	Microglia	0.748	0.766	3.47998237378241	0.634	0.268	0	0	TRUE
696	SFMBT2	57713	ENSG00000198879	Microglia	0.992	0.719	3.4750036702007	0.969	0.938	0	0	TRUE
697	SOCS6	9306	ENSG00000170677	Microglia	0.723	0.357	3.47015359833801	0.778	0.556	0	0	TRUE
698	LHFPL2	10184	ENSG00000145685	Microglia	0.803	0.476	3.46967454657112	0.818	0.636	0	0	TRUE
699	LINC01091	285419	NA	Microglia	0.663	0.541	3.46961425023941	0.658	0.316	1.73257263137902e-219	8.71154844783683e-215	FALSE
700	BHLHE41	79365	ENSG00000123095	Microglia	0.751	0.197	3.4516882702597	0.831	0.662	0	0	TRUE
701	SRGAP2B	647135	ENSG00000196369	Microglia	1	0.843	3.4293030491416	0.976	0.952	0	0	TRUE
702	SRGAP2	23380	ENSG00000266028	Microglia	1	0.878	3.39925753863153	0.987	0.974	0	0	TRUE
703	ARRDC5	645432	ENSG00000205784	Microglia	0.373	0.336	3.38338411753105	0.562	0.124	0	0	FALSE
704	PLA2G4A	5321	ENSG00000116711	Microglia	0.587	0.406	3.37936902069573	0.665	0.33	8.62535596514967e-247	4.33691523283691e-242	TRUE
705	LOC105369827	105369827	NA	Microglia	0.444	0.324	3.37309264608573	0.612	0.224	8.95503022816537e-288	4.50267874902383e-283	FALSE
706	NCMAP	400746	ENSG00000184454	Microglia	0.356	0.305	3.36962269144141	0.557	0.114	4.26524740132016e-238	2.14460904585779e-233	FALSE
707	TGFBR1	7046	ENSG00000106799	Microglia	0.508	0.192	3.34161137981747	0.691	0.382	2.25314263735649e-218	1.13290264948921e-213	TRUE
708	HLA.DRB6	NA	NA	Microglia	0.52	0.036	3.34009222239116	0.75	0.5	0	0	FALSE
709	ZNF710	374655	ENSG00000140548	Microglia	0.9	0.568	3.33029454602244	0.867	0.734	0	0	FALSE
710	KCNK13	56659	ENSG00000152315	Microglia	0.529	0.382	3.32960177024963	0.641	0.282	8.09778907186474e-266	4.07164932322431e-261	TRUE
711	KIAA0226L	80183	ENSG00000102445	Microglia	0.601	0.265	3.31650678291211	0.719	0.438	8.01380392234327e-257	4.02942075019342e-252	FALSE
712	ARHGAP22	58504	ENSG00000128805	Microglia	0.941	0.574	3.29851347887714	0.918	0.836	0	0	TRUE
713	FGD3	89846	ENSG00000127084	Microglia	0.431	0.352	3.28799882134205	0.589	0.178	0	0	TRUE
714	PLXDC2	84898	ENSG00000120594	Microglia	1	0.892	3.28304976231982	0.995	0.99	0	0	TRUE
715	RNF135	84282	ENSG00000181481	Microglia	0.5	0.233	3.27590760390856	0.675	0.35	1.56437917861673e-299	7.8658549480028e-295	TRUE
716	CTSS	1520	ENSG00000163131	Microglia	0.457	0.325	3.27306038141484	0.613	0.226	2.07087769487846e-202	1.04125801376184e-197	TRUE
717	RPS6KA1	6195	ENSG00000117676, ENSG00000281877	Microglia	0.467	0.287	3.27305991929264	0.637	0.274	8.55696272837546e-300	4.30252642945446e-295	TRUE
718	CYFIP1	23191	ENSG00000273749, ENSG00000280618, ENSG00000288461	Microglia	0.997	0.969	3.26470868558941	0.915	0.83	0	0	TRUE
719	B4GALT1	2683	ENSG00000086062	Microglia	0.401	0.197	3.26151605062514	0.627	0.254	4.10797252438307e-176	2.06552966498505e-171	TRUE
720	LOC105378119	105378119	NA	Microglia	0.424	0.121	3.25401788206681	0.667	0.334	3.08022649164019e-204	1.54876868226161e-199	FALSE
721	ADCY7	113	ENSG00000121281	Microglia	0.509	0.303	3.25229455461011	0.655	0.31	5.01574147332682e-226	2.52196497020346e-221	TRUE
722	IPCEF1	26034	ENSG00000074706	Microglia	0.947	0.832	3.25214350171066	0.843	0.686	0	0	FALSE
723	SP110	3431	ENSG00000135899	Microglia	0.456	0.138	3.20010943108064	0.681	0.362	2.80070053329999e-228	1.40822023514857e-223	TRUE
724	ZFHX3	463	ENSG00000140836	Microglia	0.919	0.596	3.1912813426145	0.885	0.77	0	0	TRUE
725	CIITA	4261	ENSG00000179583	Microglia	0.485	0.27	3.19060239945909	0.647	0.294	4.53930715293687e-199	2.28240902956819e-194	TRUE
726	KCNQ1	3784	ENSG00000282076, ENSG00000053918	Microglia	0.592	0.379	3.15277554594075	0.681	0.362	6.55422620427206e-253	3.29553047777003e-248	TRUE
727	IFNGR1	3459	ENSG00000027697	Microglia	0.824	0.458	3.1427910963107	0.835	0.67	0	0	TRUE
728	FMNL3	91010	ENSG00000161791	Microglia	0.78	0.525	3.12559924443259	0.774	0.548	0	0	TRUE
729	ITGAL	3683	ENSG00000005844	Microglia	0.504	0.503	3.12304040660711	0.563	0.126	1.46227775893703e-235	7.35247879971126e-231	TRUE
730	KCTD12	115207	ENSG00000178695	Microglia	0.353	0.125	3.11451058481191	0.628	0.256	3.04375258257129e-136	1.53042923604267e-131	TRUE
731	ITPR2	3709	ENSG00000123104	Microglia	1	0.711	3.10546152819912	0.979	0.958	0	0	TRUE
732	CARD8	22900	ENSG00000105483	Microglia	0.475	0.296	3.09950990770193	0.636	0.272	1.31191474807056e-217	6.59643854477356e-213	TRUE
733	SLC7A7	9056	ENSG00000155465	Microglia	0.4	0.333	3.07348118576157	0.573	0.146	8.41226861504153e-168	4.22977278232903e-163	TRUE
734	BROX	148362	ENSG00000162819	Microglia	0.675	0.436	3.06584252521919	0.727	0.454	1.60077269252564e-321	8.04884517528816e-317	TRUE
735	TRIM22	10346	ENSG00000132274	Microglia	0.385	0.141	3.0553018167225	0.639	0.278	4.73065749933939e-138	2.37862189724284e-133	TRUE
736	DHRS3	9249	ENSG00000162496	Microglia	0.373	0.173	3.03877805030856	0.621	0.242	3.11573939884712e-158	1.56662492713432e-153	TRUE
737	ARHGAP27	201176	ENSG00000276907, ENSG00000276836, ENSG00000159314	Microglia	0.425	0.309	3.02363027982948	0.595	0.19	9.90625117596605e-150	4.98096215378749e-145	TRUE
738	ITGB5	3693	ENSG00000082781	Microglia	0.553	0.263	2.98665056920192	0.697	0.394	7.06206563220292e-263	3.55087722052795e-258	TRUE
739	CECR1	51816	ENSG00000093072	Microglia	0.412	0.363	2.9866493899354	0.571	0.142	4.89930480563131e-230	2.46341944931948e-225	FALSE
740	MAML3	55534	ENSG00000196782	Microglia	0.932	0.687	2.97948139712192	0.872	0.744	0	0	TRUE
741	LOC105376908	105376908	NA	Microglia	0.485	0.37	2.97282652848996	0.614	0.228	0	0	FALSE
742	CAPZB	832	ENSG00000077549	Microglia	0.941	0.858	2.96028286853088	0.855	0.71	0	0	FALSE
743	LOC401478	401478	NA	Microglia	0.715	0.5	2.95764422387677	0.738	0.476	0	0	FALSE
744	SRGAP2C	653464	ENSG00000171943	Microglia	0.993	0.771	2.93107532251643	0.928	0.856	0	0	TRUE
745	USP53	54532	ENSG00000145390	Microglia	0.873	0.693	2.92798900275141	0.83	0.66	0	0	TRUE
746	WNT2B	7482	ENSG00000134245	Microglia	0.365	0.238	2.91495412848349	0.589	0.178	1.3543449227716e-110	6.80978170618786e-106	FALSE
747	MIR646HG	284757	NA	Microglia	0.4	0.264	2.89370576783568	0.598	0.196	8.99270452787059e-112	4.52162176365861e-107	FALSE
748	HVCN1	84329	ENSG00000122986	Microglia	0.369	0.359	2.88389968583049	0.543	0.0860000000000001	6.64294424984371e-150	3.34013879826392e-145	TRUE
749	TGFB1	7040	ENSG00000105329	Microglia	0.507	0.286	2.88087999143581	0.659	0.318	2.21169619113026e-280	1.11206296186221e-275	TRUE
750	LOC105376287	105376287	NA	Microglia	0.36	0.222	2.87393215449951	0.598	0.196	0	0	FALSE
751	RUNX2	860	ENSG00000124813	Microglia	0.688	0.426	2.8727542853142	0.732	0.464	1.57140970881869e-279	7.90120515691127e-275	TRUE
752	TNS3	64759	ENSG00000136205	Microglia	0.819	0.559	2.87016274417059	0.792	0.584	0	0	TRUE
753	SYNDIG1	79953	ENSG00000101463	Microglia	0.955	0.791	2.82935813649652	0.908	0.816	0	0	FALSE
754	NPL	80896	ENSG00000135838	Microglia	0.603	0.291	2.82420830413617	0.712	0.424	3.96400345293095e-215	1.99314057616821e-210	TRUE
755	COTL1	23406	ENSG00000103187	Microglia	0.463	0.252	2.82172107913487	0.64	0.28	1.93866330941977e-154	9.74779298609354e-150	TRUE
756	MB21D1	115004	ENSG00000164430	Microglia	0.352	0.318	2.80747117861356	0.549	0.0980000000000001	1.14128273862114e-171	5.73848373806097e-167	FALSE
757	LOC105375943	105375943	NA	Microglia	0.148	0.39	2.80314207369779	0.397	0.206	0	0	FALSE
758	SH2B3	10019	ENSG00000111252	Microglia	0.58	0.445	2.79376250128355	0.648	0.296	5.2268065237985e-203	2.62809058823112e-198	TRUE
759	NAIP	4671	ENSG00000249437, ENSG00000276068, ENSG00000278613	Microglia	0.456	0.418	2.78415671668228	0.575	0.15	7.9614916868034e-229	4.00311763504162e-224	TRUE
760	ANKRD44	91526	ENSG00000065413	Microglia	0.976	0.77	2.76811708643957	0.91	0.82	0	0	TRUE
761	GCNT2	2651	ENSG00000111846, ENSG00000285222	Microglia	0.569	0.402	2.76055977704023	0.653	0.306	3.09239287254645e-207	1.55488606024508e-202	TRUE
762	USP6NL	9712	ENSG00000148429	Microglia	0.684	0.509	2.75459169933786	0.699	0.398	2.67166745931503e-241	1.34334111521819e-236	TRUE
763	IL17RA	23765	ENSG00000177663	Microglia	0.411	0.192	2.73847240184951	0.635	0.27	2.74087959963794e-154	1.37814167149395e-149	TRUE
764	DPYS	1807	ENSG00000147647	Microglia	0.359	0.295	2.73123993077784	0.555	0.11	7.89602358972471e-64	3.97019962114948e-59	FALSE
765	LOC102724168	102724168	NA	Microglia	0.284	0.353	2.72960225105331	0.489	0.022	3.52096981729762e-91	1.77037883383542e-86	FALSE
766	GSTM2	2946	ENSG00000213366	Microglia	0.355	0.163	2.70832319333074	0.611	0.222	2.89349765783193e-96	1.45487955733447e-91	TRUE
767	ADAMTSL2	9719	ENSG00000197859	Microglia	0.453	0.281	2.70547291370471	0.628	0.256	1.62590026952747e-190	8.1751891452111e-186	FALSE
768	FKBP5	2289	ENSG00000096060	Microglia	0.529	0.485	2.69865377166199	0.592	0.184	1.51952230880802e-154	7.64031012091761e-150	TRUE
769	PRKCD	5580	ENSG00000163932	Microglia	0.415	0.221	2.68542013512442	0.622	0.244	4.622018882558e-120	2.32399731433899e-115	TRUE
770	FGD4	121512	ENSG00000139132	Microglia	0.924	0.829	2.68298992755276	0.805	0.61	0	0	TRUE
771	BMP2K	55589	ENSG00000138756	Microglia	0.721	0.509	2.67734635523783	0.736	0.472	1.06396168497372e-264	5.34970574821638e-260	TRUE
772	ARHGEF6	9459	ENSG00000129675	Microglia	0.595	0.491	2.67040533779285	0.63	0.26	2.53029322237649e-155	1.27225673514313e-150	TRUE
773	CLCN5	1184	ENSG00000171365	Microglia	0.511	0.497	2.65709139715009	0.57	0.14	3.16116551606609e-130	1.58946563313319e-125	FALSE
774	PILRA	29992	ENSG00000085514	Microglia	0.541	0.48	2.65690449618637	0.605	0.21	8.14299018292851e-165	4.09437689387829e-160	TRUE
775	FOXN3	1112	ENSG00000053254	Microglia	0.985	0.953	2.65340402992796	0.938	0.876	0	0	TRUE
776	SERPINB9	5272	ENSG00000170542	Microglia	0.427	0.304	2.65204824416542	0.593	0.186	4.04566817674002e-107	2.03420241594665e-102	TRUE
777	SPNS3	201305	ENSG00000182557	Microglia	0.411	0.429	2.62900272522086	0.533	0.0660000000000001	5.04438130772839e-141	2.53636536533891e-136	FALSE
778	MKNK1	8569	ENSG00000079277	Microglia	0.813	0.683	2.62127622491658	0.771	0.542	0	0	FALSE
779	IL6ST	3572	ENSG00000134352	Microglia	0.861	0.58	2.61949967898705	0.82	0.64	5.97484650632375e-310	3.00421257184465e-305	TRUE
780	SLC9A9	285195	ENSG00000181804	Microglia	0.948	0.722	2.61878631520799	0.891	0.782	0	0	TRUE
781	STK10	6793	ENSG00000072786	Microglia	0.592	0.506	2.58445557976277	0.615	0.23	4.12598837252178e-151	2.07458821358768e-146	TRUE
782	VASH1	22846	ENSG00000071246	Microglia	0.465	0.372	2.58400067087454	0.605	0.21	1.59033592967726e-201	7.99636808801025e-197	TRUE
783	WIPF1	7456	ENSG00000115935	Microglia	0.612	0.288	2.58300266600885	0.721	0.442	7.50168423147238e-234	3.77192184842663e-229	TRUE
784	RAB39A	54734	ENSG00000179331	Microglia	0.511	0.446	2.57919702063471	0.579	0.158	2.13770118389673e-82	1.07485753227512e-77	FALSE
785	MAML2	84441	ENSG00000184384	Microglia	0.959	0.592	2.57180381474183	0.913	0.826	0	0	TRUE
786	ESRRB	2103	ENSG00000119715	Microglia	0.373	0.305	2.57100073470944	0.562	0.124	1.62573506074281e-60	8.17435845892094e-56	FALSE
787	WASF2	10163	ENSG00000158195	Microglia	0.771	0.67	2.56645887471414	0.7	0.4	7.19093735116527e-237	3.61567520953941e-232	TRUE
788	DOCK4	9732	ENSG00000128512	Microglia	1	0.965	2.54203573167817	0.97	0.94	0	0	FALSE
789	AKAP13	11214	ENSG00000170776	Microglia	0.952	0.835	2.54158446016666	0.834	0.668	3.15491950658603e-303	1.58632507710652e-298	TRUE
790	PIK3CD	5293	ENSG00000171608	Microglia	0.645	0.619	2.54034762153596	0.606	0.212	2.93115936700013e-154	1.47381624132133e-149	FALSE
791	ARRB2	409	ENSG00000141480	Microglia	0.524	0.456	2.53969652014816	0.619	0.238	1.65943101447041e-280	8.34378508385865e-276	TRUE
792	SUCLG2	8801	ENSG00000172340	Microglia	0.544	0.474	2.52260604641234	0.611	0.222	3.2018767921151e-167	1.60993566984339e-162	TRUE
793	RYR1	6261	ENSG00000196218	Microglia	0.855	0.732	2.51907354978139	0.743	0.486	5.98461707282723e-271	3.00912531038826e-266	TRUE
794	MARCH3	115123	ENSG00000173926	Microglia	0.668	0.596	2.50943716432128	0.653	0.306	1.46378245391751e-181	7.36004455654265e-177	FALSE
795	SUSD6	9766	ENSG00000100647	Microglia	0.652	0.535	2.50722917082539	0.658	0.316	2.93228251156653e-171	1.47438096964077e-166	TRUE
796	PLP1	5354	ENSG00000123560	Oligodendrocyte	0.997	0.219	6.41956612605031	0.998	0.996	0	0	TRUE
797	ST18	9705	ENSG00000147488	Oligodendrocyte	0.998	0.276	6.35998648982826	0.998	0.996	0	0	TRUE
798	CNDP1	84735	ENSG00000150656	Oligodendrocyte	0.961	0.237	6.03842914058188	0.973	0.946	0	0	TRUE
799	MOG	4340	ENSG00000204655, ENSG00000236561, ENSG00000137345, ENSG00000237834, ENSG00000234096, ENSG00000230885, ENSG00000234623, ENSG00000232641	Oligodendrocyte	0.959	0.104	5.98681239371439	0.976	0.952	0	0	TRUE
800	OPALIN	93377	ENSG00000197430	Oligodendrocyte	0.776	0.04	5.87311981299276	0.883	0.766	0	0	TRUE
801	LOC101927459	101927459	NA	Oligodendrocyte	0.86	0.199	5.80065531018764	0.913	0.826	0	0	FALSE
802	CARNS1	57571	ENSG00000172508	Oligodendrocyte	0.924	0.085	5.52712808594906	0.956	0.912	0	0	TRUE
803	MAG	4099	ENSG00000105695	Oligodendrocyte	0.848	0.139	5.43261529330508	0.911	0.822	0	0	TRUE
804	FOLH1	2346	ENSG00000086205	Oligodendrocyte	0.824	0.116	5.38630857329119	0.899	0.798	0	0	TRUE
805	CERCAM	51148	ENSG00000167123	Oligodendrocyte	0.991	0.259	5.36517443937815	0.991	0.982	0	0	TRUE
806	ERMN	57471	ENSG00000136541	Oligodendrocyte	0.687	0.031	5.36226004378487	0.837	0.674	0	0	TRUE
807	KLK6	5653	ENSG00000167755	Oligodendrocyte	0.574	0.02	5.33878536758332	0.782	0.564	0	0	TRUE
808	SH3TC2	79628	ENSG00000169247	Oligodendrocyte	0.737	0.039	5.27931957469947	0.862	0.724	0	0	TRUE
809	MYRF	745	ENSG00000124920	Oligodendrocyte	0.892	0.085	5.27833712048704	0.939	0.878	0	0	TRUE
810	SLC5A11	115584	ENSG00000158865, ENSG00000288216	Oligodendrocyte	0.877	0.598	5.23681796183485	0.877	0.754	0	0	TRUE
811	LOC101927967	101927967	NA	Oligodendrocyte	0.911	0.567	5.17251511684397	0.909	0.818	0	0	FALSE
812	TMEM98	26022	ENSG00000006042	Oligodendrocyte	0.599	0.037	5.10651920463826	0.791	0.582	0	0	TRUE
813	TRIM59	286827	ENSG00000213186	Oligodendrocyte	0.536	0.056	5.03902624739997	0.753	0.506	0	0	TRUE
814	LOC101929249	101929249	NA	Oligodendrocyte	0.906	0.022	5.03606592221519	0.95	0.9	0	0	FALSE
815	CLDN11	5010	ENSG00000013297	Oligodendrocyte	0.983	0.305	4.99140408331775	0.983	0.966	0	0	TRUE
816	ENPP2	5168	ENSG00000136960	Oligodendrocyte	0.987	0.324	4.94907812004264	0.987	0.974	0	0	TRUE
817	MOBP	4336	ENSG00000168314	Oligodendrocyte	0.989	0.308	4.94642771457011	0.986	0.972	0	0	TRUE
818	LOC255187	255187	NA	Oligodendrocyte	0.424	0.091	4.84289339212619	0.684	0.368	0	0	FALSE
819	UGT8	7368	ENSG00000174607	Oligodendrocyte	0.944	0.12	4.82932234796353	0.964	0.928	0	0	TRUE
820	CD22	933	ENSG00000012124	Oligodendrocyte	0.794	0.139	4.81254468700798	0.88	0.76	0	0	TRUE
821	FA2H	79152	ENSG00000103089	Oligodendrocyte	0.908	0.218	4.77338851718224	0.939	0.878	0	0	TRUE
822	LOC100507336	100507336	NA	Oligodendrocyte	0.62	0.223	4.7425121581202	0.76	0.52	0	0	FALSE
823	PPP1R14A	94274	ENSG00000167641	Oligodendrocyte	0.789	0.036	4.73945631292445	0.889	0.778	0	0	TRUE
824	RNASE1	6035	ENSG00000129538	Oligodendrocyte	0.816	0.073	4.73484272248299	0.896	0.792	0	0	TRUE
825	TMEM235	283999	ENSG00000204278	Oligodendrocyte	0.603	0.035	4.69826017219101	0.794	0.588	0	0	TRUE
826	LOC105375483	105375483	NA	Oligodendrocyte	0.636	0.354	4.62332516484645	0.729	0.458	0	0	FALSE
827	MAL	4118	ENSG00000172005	Oligodendrocyte	0.783	0.087	4.60596820144776	0.877	0.754	0	0	TRUE
828	LOC100506725	100506725	NA	Oligodendrocyte	0.513	0.033	4.59663303732085	0.747	0.494	0	0	FALSE
829	RNF220	55182	ENSG00000187147	Oligodendrocyte	0.996	0.719	4.49524510958877	0.991	0.982	0	0	TRUE
830	CDH19	28513	ENSG00000071991	Oligodendrocyte	0.593	0.142	4.37416441085041	0.762	0.524	0	0	TRUE
831	LOC105374211	105374211	NA	Oligodendrocyte	0.404	0.133	4.33610658170229	0.658	0.316	0	0	FALSE
832	GJB1	2705	ENSG00000169562	Oligodendrocyte	0.366	0.089	4.32543762415196	0.653	0.306	0	0	TRUE
833	SCD	6319	ENSG00000099194	Oligodendrocyte	0.927	0.218	4.31918993194781	0.943	0.886	0	0	TRUE
834	ANLN	54443	ENSG00000011426	Oligodendrocyte	0.793	0.172	4.28225714056008	0.868	0.736	0	0	TRUE
835	ITGA2	3673	ENSG00000164171	Oligodendrocyte	0.628	0.157	4.28199762673614	0.776	0.552	0	0	TRUE
836	MBP	4155	ENSG00000197971	Oligodendrocyte	1	0.652	4.24893338565042	0.998	0.996	0	0	TRUE
837	FAM107B	83641	ENSG00000065809	Oligodendrocyte	0.911	0.538	4.24321956534302	0.906	0.812	0	0	TRUE
838	HAPLN2	60484	ENSG00000132702	Oligodendrocyte	0.772	0.17	4.22893913119038	0.852	0.704	0	0	TRUE
839	TMEM63A	9725	ENSG00000196187	Oligodendrocyte	0.907	0.163	4.20235478827812	0.937	0.874	0	0	TRUE
840	ASPA	443	ENSG00000108381	Oligodendrocyte	0.362	0.009	4.16911959462303	0.677	0.354	0	0	TRUE
841	DBNDD2	55861	ENSG00000244274	Oligodendrocyte	0.611	0.134	4.15885754936413	0.777	0.554	0	0	TRUE
842	HSPA2	3306	ENSG00000126803	Oligodendrocyte	0.395	0.019	4.15322095373473	0.69	0.38	0	0	TRUE
843	LRP2	4036	ENSG00000081479	Oligodendrocyte	0.65	0.454	4.15113098940452	0.719	0.438	0	0	TRUE
844	PRIMA1	145270	ENSG00000274089, ENSG00000175785	Oligodendrocyte	0.393	0.04	4.14851179867916	0.683	0.366	0	0	TRUE
845	PRR5L	79899	ENSG00000135362	Oligodendrocyte	0.733	0.222	4.13650830026839	0.825	0.65	0	0	TRUE
846	PPAP2C	8612	ENSG00000141934	Oligodendrocyte	0.394	0.055	4.12570093395312	0.679	0.358	0	0	FALSE
847	DOCK5	80005	ENSG00000147459	Oligodendrocyte	0.971	0.512	4.12393432110987	0.965	0.93	0	0	TRUE
848	LDB3	11155	ENSG00000122367	Oligodendrocyte	0.864	0.296	4.0846236832359	0.894	0.788	0	0	TRUE
849	LINC00844	100507008	NA	Oligodendrocyte	0.617	0.053	4.08370543470859	0.795	0.59	0	0	TRUE
850	C10orf90	118611	ENSG00000154493	Oligodendrocyte	0.938	0.273	4.06924449772208	0.949	0.898	0	0	TRUE
851	LINC00639	283547	NA	Oligodendrocyte	0.701	0.247	4.02727719593361	0.803	0.606	0	0	TRUE
852	EVI2A	2123	ENSG00000126860	Oligodendrocyte	0.622	0.164	4.01924567947346	0.77	0.54	0	0	TRUE
853	SHROOM4	57477	ENSG00000158352	Oligodendrocyte	0.885	0.277	3.96560429141689	0.914	0.828	0	0	TRUE
854	GPR37	2861	ENSG00000170775	Oligodendrocyte	0.711	0.124	3.95614539783925	0.825	0.65	0	0	TRUE
855	NINJ2	4815	ENSG00000171840	Oligodendrocyte	0.593	0.251	3.92993202831384	0.73	0.46	0	0	TRUE
856	CLMN	79789	ENSG00000165959	Oligodendrocyte	0.936	0.286	3.90517280850764	0.943	0.886	0	0	TRUE
857	TMEM144	55314	ENSG00000164124	Oligodendrocyte	0.988	0.344	3.8801757448995	0.982	0.964	0	0	TRUE
858	ERBB3	2065	ENSG00000065361	Oligodendrocyte	0.716	0.186	3.87819666585142	0.821	0.642	0	0	TRUE
859	SLC31A2	1318	ENSG00000136867	Oligodendrocyte	0.641	0.155	3.86011773456106	0.783	0.566	0	0	TRUE
860	LINC01170	103724389	NA	Oligodendrocyte	0.769	0.508	3.81610854433915	0.792	0.584	0	0	FALSE
861	KCNH8	131096	ENSG00000183960	Oligodendrocyte	0.956	0.556	3.81553588133731	0.948	0.896	0	0	TRUE
862	LOC105373335	105373335	NA	Oligodendrocyte	0.354	0.167	3.80030345281739	0.616	0.232	0	0	FALSE
863	TF	7018	ENSG00000091513	Oligodendrocyte	0.994	0.73	3.77530933180473	0.982	0.964	0	0	TRUE
864	CAPN3	825	ENSG00000092529	Oligodendrocyte	0.806	0.265	3.7746733742615	0.859	0.718	0	0	TRUE
865	SEPP1	6414	ENSG00000250722	Oligodendrocyte	0.492	0.068	3.76077497768455	0.725	0.45	0	0	FALSE
866	PLEKHH1	57475	ENSG00000054690	Oligodendrocyte	0.972	0.47	3.73631253766522	0.96	0.92	0	0	TRUE
867	CNP	1267	ENSG00000173786	Oligodendrocyte	0.646	0.148	3.7340262806973	0.784	0.568	0	0	TRUE
868	PMP22	5376	ENSG00000109099	Oligodendrocyte	0.737	0.144	3.7289392482523	0.838	0.676	0	0	TRUE
869	PLLP	51090	ENSG00000102934	Oligodendrocyte	0.807	0.165	3.72808030523203	0.876	0.752	0	0	TRUE
870	TTYH2	94015	ENSG00000141540	Oligodendrocyte	0.855	0.199	3.7172141363988	0.9	0.8	0	0	TRUE
871	LPAR1	1902	ENSG00000198121	Oligodendrocyte	0.91	0.24	3.71210007002786	0.93	0.86	0	0	TRUE
872	CMTM5	116173	ENSG00000166091	Oligodendrocyte	0.409	0.012	3.69454727550694	0.7	0.4	0	0	TRUE
873	CDK18	5129	ENSG00000117266	Oligodendrocyte	0.917	0.303	3.69202848462488	0.922	0.844	0	0	TRUE
874	SPP1	6696	ENSG00000118785	Oligodendrocyte	0.827	0.107	3.68897656758649	0.893	0.786	0	0	TRUE
875	HPN.AS1	NA	NA	Oligodendrocyte	0.461	0.151	3.67837705545189	0.685	0.37	0	0	TRUE
876	LINC00609	101101773	NA	Oligodendrocyte	0.784	0.257	3.6693608808304	0.847	0.694	0	0	FALSE
877	CNTN2	6900	ENSG00000184144	Oligodendrocyte	0.956	0.374	3.66117672386779	0.951	0.902	0	0	TRUE
878	LOC100130370	100130370	NA	Oligodendrocyte	0.461	0.051	3.66099111096498	0.713	0.426	0	0	FALSE
879	LINC01470	101927134	NA	Oligodendrocyte	0.822	0.75	3.63867062328712	0.745	0.49	0	0	FALSE
880	LOC100507377	100507377	NA	Oligodendrocyte	0.393	0.131	3.62123278914558	0.651	0.302	0	0	FALSE
881	PCSK6	5046	ENSG00000140479	Oligodendrocyte	0.903	0.395	3.62049625362506	0.903	0.806	0	0	TRUE
882	CRYAB	1410	ENSG00000109846	Oligodendrocyte	0.837	0.247	3.61557060091694	0.883	0.766	0	0	TRUE
883	CTNNA3	29119	ENSG00000183230	Oligodendrocyte	1	0.972	3.61520247552131	0.993	0.986	0	0	TRUE
884	FRMD4B	23150	ENSG00000114541	Oligodendrocyte	0.99	0.698	3.59979969896729	0.975	0.95	0	0	TRUE
885	ADAMTS4	9507	ENSG00000158859	Oligodendrocyte	0.351	0.047	3.5937637219006	0.658	0.316	0	0	TRUE
886	LOC105374213	105374213	NA	Oligodendrocyte	0.435	0.155	3.57278947318725	0.663	0.326	0	0	FALSE
887	BCAS1	8537	ENSG00000064787	Oligodendrocyte	0.939	0.249	3.53194955131854	0.945	0.89	0	0	TRUE
888	PLA2G16	11145	ENSG00000176485	Oligodendrocyte	0.678	0.23	3.5260475912896	0.785	0.57	0	0	FALSE
889	CDH1	999	ENSG00000039068	Oligodendrocyte	0.593	0.452	3.52099431847839	0.659	0.318	0	0	TRUE
890	C21orf91	54149	ENSG00000154642	Oligodendrocyte	0.368	0.059	3.51180947765744	0.662	0.324	0	0	TRUE
891	LOC101927199	101927199	NA	Oligodendrocyte	0.53	0.083	3.50895448711078	0.738	0.476	0	0	FALSE
892	LOC102724312	102724312	NA	Oligodendrocyte	0.387	0.01	3.49507563652455	0.69	0.38	0	0	FALSE
893	CA2	760	ENSG00000104267	Oligodendrocyte	0.777	0.194	3.43115400526025	0.848	0.696	0	0	TRUE
894	HSD17B3	3293	ENSG00000130948	Oligodendrocyte	0.452	0.194	3.42235264281266	0.662	0.324	0	0	TRUE
895	GALNT6	11226	ENSG00000139629	Oligodendrocyte	0.44	0.14	3.41935733489081	0.673	0.346	0	0	TRUE
896	PI16	221476	ENSG00000164530	Oligodendrocyte	0.393	0.087	3.41478971114464	0.666	0.332	0	0	TRUE
897	SEMA3B	7869	ENSG00000012171	Oligodendrocyte	0.576	0.052	3.38234329122704	0.77	0.54	0	0	TRUE
898	QDPR	5860	ENSG00000151552	Oligodendrocyte	0.907	0.507	3.36868014156321	0.891	0.782	0	0	TRUE
899	PIP4K2A	5305	ENSG00000150867	Oligodendrocyte	0.994	0.741	3.35758333743112	0.98	0.96	0	0	TRUE
900	SPATA22	84690	ENSG00000141255	Oligodendrocyte	0.663	0.492	3.34317984015439	0.702	0.404	0	0	FALSE
901	PLD1	5337	ENSG00000075651	Oligodendrocyte	0.896	0.455	3.33949656251588	0.898	0.796	0	0	TRUE
902	PHLDB1	23187	ENSG00000019144	Oligodendrocyte	0.934	0.403	3.3368667985125	0.928	0.856	0	0	TRUE
903	LRRC63	220416	ENSG00000173988	Oligodendrocyte	0.537	0.196	3.33022496480529	0.708	0.416	0	0	FALSE
904	TSPAN15	23555	ENSG00000099282	Oligodendrocyte	0.533	0.225	3.31393950174065	0.7	0.4	0	0	TRUE
905	PLEKHG3	26030	ENSG00000126822	Oligodendrocyte	0.506	0.111	3.31104030486573	0.718	0.436	0	0	TRUE
906	PTGDS	5730	ENSG00000107317	Oligodendrocyte	0.995	0.303	3.30877616677398	0.979	0.958	0	0	TRUE
907	CLDND1	56650	ENSG00000080822	Oligodendrocyte	0.916	0.527	3.29064282201336	0.9	0.8	0	0	TRUE
908	GPRC5B	51704	ENSG00000167191	Oligodendrocyte	0.885	0.236	3.27059352890873	0.905	0.81	0	0	TRUE
909	GLDN	342035	ENSG00000186417	Oligodendrocyte	0.873	0.317	3.25216591548042	0.89	0.78	0	0	TRUE
910	SLC35D2	11046	ENSG00000130958, ENSG00000285269	Oligodendrocyte	0.728	0.45	3.25045187631493	0.762	0.524	0	0	TRUE
911	LOC100287225	100287225	NA	Oligodendrocyte	0.618	0.275	3.2264348008857	0.733	0.466	0	0	FALSE
912	GSN.AS1	NA	NA	Oligodendrocyte	0.404	0.04	3.21133581908118	0.686	0.372	0	0	TRUE
913	VWA1	64856	ENSG00000179403	Oligodendrocyte	0.363	0.036	3.20082842797521	0.667	0.334	0	0	TRUE
914	CBR1	873	ENSG00000159228	Oligodendrocyte	0.504	0.157	3.18648327149776	0.702	0.404	0	0	TRUE
915	PIEZO2	63895	ENSG00000154864	Oligodendrocyte	0.866	0.65	3.18140495822506	0.828	0.656	0	0	TRUE
916	DAAM2	23500	ENSG00000146122	Oligodendrocyte	0.839	0.198	3.1809192209786	0.883	0.766	0	0	TRUE
917	LURAP1L.AS1	NA	NA	Oligodendrocyte	0.495	0.216	3.14895451039792	0.677	0.354	0	0	FALSE
918	MYO1E	4643	ENSG00000157483	Oligodendrocyte	0.862	0.591	3.13879278701732	0.835	0.67	0	0	TRUE
919	ABCA2	20	ENSG00000107331	Oligodendrocyte	0.951	0.564	3.10599040228601	0.921	0.842	0	0	TRUE
920	EFHD1	80303	ENSG00000115468	Oligodendrocyte	0.663	0.373	3.06692874547954	0.733	0.466	0	0	TRUE
921	CDKN1C	1028	ENSG00000273707, ENSG00000129757	Oligodendrocyte	0.365	0.05	3.05825916586329	0.663	0.326	0	0	TRUE
922	ELOVL1	64834	ENSG00000066322	Oligodendrocyte	0.49	0.148	3.04307885482213	0.69	0.38	0	0	TRUE
923	PLEKHB1	58473	ENSG00000021300	Oligodendrocyte	0.679	0.123	3.03433322884622	0.801	0.602	0	0	TRUE
924	LITAF	9516	ENSG00000189067	Oligodendrocyte	0.574	0.449	3.03309670465189	0.647	0.294	0	0	TRUE
925	TMC6	11322	ENSG00000141524	Oligodendrocyte	0.384	0.048	3.03189579718829	0.675	0.35	0	0	TRUE
926	ABTB2	25841	ENSG00000166016	Oligodendrocyte	0.637	0.438	3.03178390332852	0.698	0.396	0	0	TRUE
927	LOC105374461	105374461	NA	Oligodendrocyte	0.393	0.173	3.01270367673766	0.636	0.272	0	0	FALSE
928	NKX6.2	NA	NA	Oligodendrocyte	0.458	0.004	3.0092694949597	0.727	0.454	0	0	TRUE
929	RTKN	6242	ENSG00000114993	Oligodendrocyte	0.358	0.056	3.00138842056869	0.657	0.314	0	0	TRUE
930	NDE1	54820	ENSG00000275911, ENSG00000072864	Oligodendrocyte	0.587	0.4	2.99233722260543	0.673	0.346	0	0	TRUE
931	LOC105374460	105374460	NA	Oligodendrocyte	0.384	0.076	2.98296601910344	0.663	0.326	0	0	FALSE
932	COL9A2	1298	ENSG00000049089	Oligodendrocyte	0.699	0.086	2.98116482873941	0.824	0.648	0	0	TRUE
933	BOK	666	ENSG00000176720	Oligodendrocyte	0.368	0.093	2.9782908745223	0.649	0.298	0	0	TRUE
934	CHADL	150356	ENSG00000100399	Oligodendrocyte	0.374	0.114	2.96079480020171	0.645	0.29	0	0	TRUE
935	KIF6	221458	ENSG00000164627	Oligodendrocyte	0.785	0.594	2.95297138260554	0.76	0.52	0	0	TRUE
936	NDRG1	10397	ENSG00000104419	Oligodendrocyte	0.858	0.34	2.95089724772723	0.868	0.736	0	0	TRUE
937	CREB5	9586	ENSG00000146592	Oligodendrocyte	0.973	0.717	2.94957414116021	0.932	0.864	0	0	TRUE
938	SLC44A1	23446	ENSG00000070214	Oligodendrocyte	0.999	0.892	2.94550154589392	0.991	0.982	0	0	TRUE
939	FAM124A	220108	ENSG00000150510	Oligodendrocyte	0.726	0.303	2.92847631271548	0.788	0.576	0	0	TRUE
940	TFEB	7942	ENSG00000112561	Oligodendrocyte	0.554	0.164	2.92599976182671	0.726	0.452	0	0	TRUE
941	LDLRAP1	26119	ENSG00000157978	Oligodendrocyte	0.363	0.144	2.92505969873554	0.628	0.256	0	0	TRUE
942	TMEM165	55858	ENSG00000134851	Oligodendrocyte	0.961	0.655	2.92254230789923	0.922	0.844	0	0	TRUE
943	LLGL2	3993	ENSG00000073350	Oligodendrocyte	0.425	0.27	2.91461579364512	0.617	0.234	0	0	TRUE
944	RHOU	58480	ENSG00000116574, ENSG00000284984	Oligodendrocyte	0.819	0.528	2.8958133880128	0.779	0.558	0	0	TRUE
945	EFS	10278	ENSG00000100842	Oligodendrocyte	0.37	0.046	2.89396668848755	0.667	0.334	0	0	TRUE
946	ZDHHC9	51114	ENSG00000188706	Oligodendrocyte	0.705	0.365	2.88367938580776	0.753	0.506	0	0	TRUE
947	TRPM1	4308	ENSG00000134160, ENSG00000274965	Oligodendrocyte	0.354	0.342	2.87978601910862	0.539	0.0780000000000001	0	0	FALSE
948	CNKSR3	154043	ENSG00000153721	Oligodendrocyte	0.63	0.401	2.87913067404704	0.699	0.398	0	0	TRUE
949	FGFR2	2263	ENSG00000066468	Oligodendrocyte	0.903	0.419	2.8765458720351	0.892	0.784	0	0	TRUE
950	PLXNB3	5365	ENSG00000198753	Oligodendrocyte	0.579	0.061	2.8736532852075	0.766	0.532	0	0	TRUE
951	RASGRP3	25780	ENSG00000152689	Oligodendrocyte	0.686	0.49	2.86413407872985	0.707	0.414	0	0	TRUE
952	LOC101927641	101927641	NA	Oligodendrocyte	0.353	0.165	2.85944016790689	0.612	0.224	8.7998726160024e-271	4.42466395005217e-266	FALSE
953	PXK	54899	ENSG00000168297	Oligodendrocyte	0.989	0.838	2.83514191633937	0.955	0.91	0	0	TRUE
954	MARCKSL1	65108	ENSG00000175130	Oligodendrocyte	0.579	0.171	2.81496497269701	0.738	0.476	0	0	TRUE
955	BEST1	7439	ENSG00000167995	Oligodendrocyte	0.612	0.405	2.81344657303045	0.683	0.366	0	0	TRUE
956	RGCC	28984	ENSG00000102760	Oligodendrocyte	0.493	0.104	2.81325274992228	0.71	0.42	0	0	TRUE
957	VRK2	7444	ENSG00000028116	Oligodendrocyte	0.668	0.306	2.80945866315882	0.754	0.508	0	0	TRUE
958	FAXDC2	10826	ENSG00000170271	Oligodendrocyte	0.702	0.372	2.78354938226499	0.757	0.514	0	0	TRUE
959	TRPM6	140803	ENSG00000119121	Oligodendrocyte	0.46	0.378	2.77744412423481	0.589	0.178	0	0	TRUE
960	RASSF2	9770	ENSG00000101265	Oligodendrocyte	0.634	0.344	2.77736685120814	0.721	0.442	0	0	TRUE
961	NCKAP5	344148	ENSG00000176771	Oligodendrocyte	0.99	0.816	2.77549098427882	0.953	0.906	0	0	TRUE
962	PDE8A	5151	ENSG00000073417	Oligodendrocyte	0.991	0.823	2.76051927981055	0.957	0.914	0	0	TRUE
963	S100B	6285	ENSG00000160307	Oligodendrocyte	0.716	0.111	2.75903609830248	0.821	0.642	0	0	TRUE
964	KCNJ10	3766	ENSG00000177807	Oligodendrocyte	0.558	0.077	2.7546686400772	0.75	0.5	0	0	TRUE
965	MAP6D1	79929	ENSG00000180834	Oligodendrocyte	0.423	0.184	2.7502814852296	0.644	0.288	0	0	TRUE
966	CSRP1	1465	ENSG00000159176	Oligodendrocyte	0.559	0.145	2.74263922726671	0.732	0.464	0	0	TRUE
967	SLC48A1	55652	ENSG00000211584	Oligodendrocyte	0.596	0.255	2.74161149275951	0.718	0.436	0	0	TRUE
968	PADI2	11240	ENSG00000117115	Oligodendrocyte	0.697	0.193	2.73925773992818	0.797	0.594	0	0	TRUE
969	ENPP6	133121	ENSG00000164303	Oligodendrocyte	0.387	0.345	2.69868797937875	0.56	0.12	0	0	TRUE
970	RFTN2	130132	ENSG00000162944	Oligodendrocyte	0.886	0.61	2.6865862715161	0.849	0.698	0	0	TRUE
971	SMC4	10051	ENSG00000113810	Oligodendrocyte	0.439	0.181	2.68622812162082	0.653	0.306	4.94065645841247e-324	2.48421147385437e-319	TRUE
972	NEK3	4752	ENSG00000136098	Oligodendrocyte	0.477	0.149	2.677920953	0.686	0.372	0	0	TRUE
973	USP54	159195	ENSG00000166348	Oligodendrocyte	0.845	0.608	2.67648966060194	0.806	0.612	0	0	TRUE
974	LINC01105	150622	NA	Oligodendrocyte	0.591	0.18	2.65003010723222	0.736	0.472	0	0	FALSE
975	GLTP	51228	ENSG00000139433	Oligodendrocyte	0.628	0.347	2.63596026951409	0.705	0.41	0	0	TRUE
976	LOC101927768	101927768	NA	Oligodendrocyte	0.556	0.371	2.62222873037665	0.651	0.302	0	0	FALSE
977	ATP10B	23120	ENSG00000118322	Oligodendrocyte	0.862	0.645	2.61146595231428	0.825	0.65	0	0	TRUE
978	NKAIN1	79570	ENSG00000084628	Oligodendrocyte	0.529	0.457	2.60897973959857	0.6	0.2	0	0	TRUE
979	HIPK2	28996	ENSG00000064393	Oligodendrocyte	0.922	0.588	2.60476282013242	0.876	0.752	0	0	TRUE
980	EMC10	284361	ENSG00000161671	Oligodendrocyte	0.671	0.451	2.59651141580363	0.695	0.39	0	0	TRUE
981	DFNB31	25861	ENSG00000095397	Oligodendrocyte	0.66	0.265	2.59256631742812	0.745	0.49	0	0	FALSE
982	FRK	2444	ENSG00000111816	Oligodendrocyte	0.407	0.372	2.58018970412689	0.565	0.13	0	0	TRUE
983	HHATL	57467	ENSG00000010282	Oligodendrocyte	0.577	0.248	2.58014488264857	0.712	0.424	0	0	TRUE
984	HIP1	3092	ENSG00000127946	Oligodendrocyte	0.977	0.927	2.57480727228429	0.869	0.738	0	0	TRUE
985	CPNE2	221184	ENSG00000140848	Oligodendrocyte	0.55	0.247	2.56844442449265	0.697	0.394	0	0	TRUE
986	MEIS1	4211	ENSG00000143995	Oligodendrocyte	0.591	0.446	2.56455637381944	0.667	0.334	0	0	TRUE
987	KIF13B	23303	ENSG00000197892	Oligodendrocyte	0.892	0.635	2.55621063249097	0.828	0.656	0	0	TRUE
988	OLMALINC	90271	NA	Oligodendrocyte	0.479	0.209	2.55546657522539	0.666	0.332	0	0	TRUE
989	AMER2	219287	ENSG00000165566	Oligodendrocyte	0.77	0.405	2.55461747832257	0.789	0.578	0	0	TRUE
990	SEPT4	5414	ENSG00000108387	Oligodendrocyte	0.818	0.452	2.55068476043393	0.811	0.622	0	0	FALSE
991	DOCK1	1793	ENSG00000150760	Oligodendrocyte	0.903	0.551	2.54663242525041	0.867	0.734	0	0	TRUE
992	TBC1D2	55357	ENSG00000095383	Oligodendrocyte	0.479	0.31	2.54652856238146	0.63	0.26	0	0	TRUE
993	PHLPP1	23239	ENSG00000081913	Oligodendrocyte	0.99	0.867	2.54560562192321	0.94	0.88	0	0	TRUE
994	APLP1	333	ENSG00000105290	Oligodendrocyte	0.944	0.777	2.54331698802113	0.892	0.784	0	0	TRUE
995	KCNJ2	3759	ENSG00000123700	Oligodendrocyte	0.477	0.131	2.53846437049452	0.685	0.37	9.74791519244779e-321	4.90134923791468e-316	TRUE
996	SHC4	399694	ENSG00000185634	Oligodendrocyte	0.491	0.33	2.53409551535066	0.626	0.252	3.63141738403538e-311	1.82591297486683e-306	TRUE
997	ARHGAP23	57636	ENSG00000273780, ENSG00000275832	Oligodendrocyte	0.811	0.589	2.53013166742006	0.765	0.53	0	0	TRUE
998	LOC101928277	101928277	NA	Oligodendrocyte	0.569	0.527	2.52725086150348	0.586	0.172	2.50195047766788e-261	1.25800571967619e-256	FALSE
999	LARP6	55323	ENSG00000166173	Oligodendrocyte	0.521	0.31	2.52483747349893	0.653	0.306	0	0	TRUE
1000	CYP27A1	1593	ENSG00000135929	Oligodendrocyte	0.535	0.218	2.52228248092535	0.696	0.392	0	0	TRUE
1001	CD82	3732	ENSG00000085117	Oligodendrocyte	0.36	0.082	2.51517332984644	0.647	0.294	0	0	TRUE
1002	LAMP2	3920	ENSG00000005893	Oligodendrocyte	0.91	0.65	2.51238498082946	0.859	0.718	0	0	TRUE
1003	CYP2J2	1573	ENSG00000134716	Oligodendrocyte	0.384	0.048	2.50375437704149	0.671	0.342	0	0	TRUE
1004	LINC01411	101928176	NA	Oligodendrocyte	0.522	0.359	2.50184671571299	0.648	0.296	0	0	TRUE
1005	GPNMB	10457	ENSG00000136235	OPC	0.609	0.083	5.22837725480638	0.786	0.572	0	0	TRUE
1006	MROH9	80133	ENSG00000117501	OPC	0.634	0.221	4.93744698219381	0.767	0.534	0	0	FALSE
1007	LHFPL3	375612	ENSG00000187416	OPC	1	0.746	4.4754710451009	0.999	0.998	0	0	TRUE
1008	STK32A	202374	ENSG00000169302	OPC	0.872	0.222	4.40242701323777	0.91	0.82	0	0	TRUE
1009	FERMT1	55612	ENSG00000101311	OPC	0.664	0.156	4.3768461996813	0.798	0.596	0	0	TRUE
1010	LOC105379054	105379054	NA	OPC	0.726	0.044	4.30468113468996	0.851	0.702	0	0	FALSE
1011	VCAN	1462	ENSG00000038427	OPC	0.965	0.136	4.24209622242916	0.971	0.942	0	0	TRUE
1012	COL20A1	57642	ENSG00000101203	OPC	0.761	0.077	4.13731156060382	0.863	0.726	0	0	TRUE
1013	CSPG4	1464	ENSG00000173546	OPC	0.554	0.112	4.03468741440602	0.747	0.494	0	0	TRUE
1014	PCDH15	65217	ENSG00000150275	OPC	0.997	0.715	3.92076217765134	0.995	0.99	0	0	TRUE
1015	COL9A1	1297	ENSG00000112280	OPC	0.873	0.246	3.81358164031993	0.907	0.814	0	0	TRUE
1016	KLRC3	3823	ENSG00000205810	OPC	0.354	0.013	3.70070532049346	0.672	0.344	1.48933202543683e-302	7.48851035709893e-298	FALSE
1017	PTPRZ1	5803	ENSG00000106278	OPC	1	0.54	3.68117581106677	0.998	0.996	0	0	TRUE
1018	MYT1	4661	ENSG00000276876, ENSG00000196132	OPC	0.752	0.178	3.50954669572023	0.834	0.668	0	0	TRUE
1019	SMOC1	64093	ENSG00000198732	OPC	0.875	0.211	3.49248567937488	0.906	0.812	0	0	TRUE
1020	MEGF11	84465	ENSG00000157890, ENSG00000277848	OPC	0.964	0.507	3.48829884060851	0.946	0.892	0	0	TRUE
1021	LOC102725045	102725045	NA	OPC	0.705	0.409	3.48618646307123	0.762	0.524	0	0	FALSE
1022	CACNG5	27091	ENSG00000075429	OPC	0.383	0.108	3.45001931965242	0.653	0.306	6.86750911724342e-278	3.45305225924116e-273	FALSE
1023	BEST3	144453	ENSG00000127325	OPC	0.387	0.085	3.4146547022551	0.663	0.326	1.16048449337232e-239	5.83503208112536e-235	TRUE
1024	NTN1	9423	ENSG00000065320	OPC	0.793	0.509	3.37580062488721	0.793	0.586	0	0	TRUE
1025	BCHE	590	ENSG00000114200	OPC	0.602	0.128	3.31476713579759	0.765	0.53	0	0	TRUE
1026	LOC105378111	105378111	NA	OPC	0.382	0.085	3.29041925513939	0.66	0.32	3.40142143507866e-233	1.7102687117719e-228	FALSE
1027	OLIG2	10215	ENSG00000205927	OPC	0.636	0.032	3.28807638305668	0.805	0.61	0	0	TRUE
1028	C1QL1	10882	ENSG00000131094	OPC	0.529	0.085	3.22500997920984	0.737	0.474	0	0	TRUE
1029	OLIG1	116448	ENSG00000184221	OPC	0.899	0.076	3.18180127239454	0.928	0.856	0	0	TRUE
1030	BCAN	63827	ENSG00000132692	OPC	0.921	0.367	3.169518152713	0.916	0.832	0	0	TRUE
1031	LOC105371624	105371624	NA	OPC	0.934	0.516	3.14903060841503	0.925	0.85	0	0	FALSE
1032	SULF2	55959	ENSG00000196562	OPC	0.886	0.438	3.14441224058598	0.874	0.748	0	0	TRUE
1033	LOC100506457	100506457	NA	OPC	0.777	0.531	3.11233242558471	0.773	0.546	0	0	FALSE
1034	SOX6	55553	ENSG00000110693	OPC	0.995	0.48	3.08699909069703	0.975	0.95	0	0	TRUE
1035	SNX22	79856	ENSG00000157734	OPC	0.693	0.306	3.03600193882769	0.777	0.554	0	0	TRUE
1036	CRISPLD2	83716	ENSG00000103196	OPC	0.464	0.328	3.02669341224924	0.614	0.228	9.09546109431076e-275	4.57328879283039e-270	TRUE
1037	CACNG4	27092	ENSG00000075461	OPC	0.765	0.292	3.01494388991695	0.813	0.626	0	0	TRUE
1038	LOC105374875	105374875	NA	OPC	0.464	0.126	2.95507876384612	0.687	0.374	1.53759871259832e-211	7.73120008681562e-207	FALSE
1039	PPAPDC1A	196051	ENSG00000203805	OPC	0.721	0.221	2.95174150036549	0.804	0.608	0	0	FALSE
1040	LOC105377632	105377632	NA	OPC	0.93	0.642	2.94570901380055	0.893	0.786	0	0	FALSE
1041	WSCD1	23302	ENSG00000179314	OPC	0.64	0.206	2.93308201892015	0.763	0.526	1.45064135503572e-315	7.2939697972551e-311	TRUE
1042	PLEKHH2	130271	ENSG00000152527	OPC	0.915	0.41	2.93067366019241	0.902	0.804	0	0	TRUE
1043	PHLDA1	22822	ENSG00000139289	OPC	0.516	0.185	2.90331523217281	0.698	0.396	1.36798262014649e-223	6.87835341235855e-219	FALSE
1044	DNAH11	8701	ENSG00000105877	OPC	0.735	0.44	2.81081803054065	0.744	0.488	7.79077469903184e-310	3.9172794264202e-305	TRUE
1045	LUZP2	338645	ENSG00000187398	OPC	1	0.767	2.75669483351798	0.98	0.96	0	0	TRUE
1046	LINC00673	100499467	NA	OPC	0.981	0.632	2.75202165823662	0.939	0.878	0	0	FALSE
1047	BLM	641	ENSG00000197299	OPC	0.62	0.436	2.74392401922619	0.671	0.342	2.05622079293214e-274	1.03388837689421e-269	TRUE
1048	ASIC4	55515	ENSG00000072182	OPC	0.502	0.113	2.72126885682354	0.709	0.418	4.83253498955916e-215	2.42984691810024e-210	FALSE
1049	CALCRL	10203	ENSG00000064989	OPC	0.651	0.198	2.720051423638	0.767	0.534	1.05195317895294e-268	5.28932577909329e-264	TRUE
1050	EPN2	22905	ENSG00000072134	OPC	0.999	0.782	2.71611227117031	0.966	0.932	0	0	TRUE
1051	PMP2	5375	ENSG00000147588	OPC	0.498	0.058	2.71288002112733	0.725	0.45	2.02491160092895e-256	1.01814580206309e-251	TRUE
1052	STK32B	55351	ENSG00000152953	OPC	0.737	0.667	2.65108771691731	0.691	0.382	0	0	TRUE
1053	GFRA1	2674	ENSG00000151892	OPC	0.537	0.276	2.62005298495559	NA	NA	8.92305654518816e-177	4.48660206148606e-172	TRUE
1054	LOC105371031	105371031	NA	OPC	0.367	0.12	2.61965139738436	0.635	0.27	2.7748077421875e-128	1.3952010808493e-123	FALSE
1055	LOC101928767	101928767	NA	OPC	0.639	0.493	2.58275921331553	0.666	0.332	2.3122973176782e-299	1.16264621430178e-294	FALSE
1056	XYLT1	64131	ENSG00000103489, ENSG00000285395	OPC	0.999	0.868	2.57349793816835	0.965	0.93	0	0	TRUE
1057	NT5E	4907	ENSG00000135318	OPC	0.379	0.143	2.57236533035545	0.634	0.268	2.50444902674402e-128	1.25926201513716e-123	TRUE
1058	CHST11	50515	ENSG00000171310	OPC	0.988	0.715	2.56400196279059	0.95	0.9	0	0	TRUE
1059	SOX4	6659	ENSG00000124766	OPC	0.525	0.236	2.5598936419557	0.685	0.37	3.32269441178545e-216	1.67068397718984e-211	TRUE
1060	CCDC50	152137	ENSG00000152492	OPC	0.824	0.333	2.50813222745201	0.836	0.672	0	0	TRUE
1061	TNR	7143	ENSG00000116147	OPC	1	1	2.50529094299109	0.989	0.978	0	0	TRUE
1062	KAT2B	8850	ENSG00000114166	OPC	0.96	0.595	2.50008226625644	0.912	0.824	0	0	TRUE
1063	HIGD1B	51751	ENSG00000131097	Pericyte	0.844	0.058	7.06289474932924	0.917	0.834	3.02099103006292e-296	1.51898449982594e-291	TRUE
1064	RERGL	79785	ENSG00000111404	Pericyte	0.656	0.029	6.6862811776026	0.823	0.646	9.95540242391663e-111	5.00567589276952e-106	FALSE
1065	MIR143HG	728264	NA	Pericyte	0.906	0.075	6.57113142570272	0.949	0.898	7.09908636450986e-314	3.5694916149392e-309	FALSE
1066	NOTCH3	4854	ENSG00000074181	Pericyte	0.938	0.258	6.27084675291343	0.955	0.91	0	0	TRUE
1067	NDUFA4L2	56901	ENSG00000185633	Pericyte	0.719	0.058	5.627496906799	0.849	0.698	7.69995875013864e-67	3.87161625915721e-62	TRUE
1068	SLC19A1	6573	ENSG00000173638	Pericyte	0.875	0.188	5.2568931038517	0.921	0.842	2.04637640354837e-68	1.02893851946816e-63	TRUE
1069	GPER1	2852	ENSG00000164850	Pericyte	0.531	0.011	5.22461371615282	0.763	0.526	7.9768744323048e-39	4.01085223330718e-34	TRUE
1070	TBX2	6909	ENSG00000121068	Pericyte	0.625	0.005	5.14505892756017	0.811	0.622	4.89461198865396e-51	2.4610598540151e-46	TRUE
1071	FHL5	9457	ENSG00000112214	Pericyte	0.438	0.072	5.12924922557287	0.696	0.392	2.60826519609392e-40	1.31146182324798e-35	TRUE
1072	MUSTN1	389125	ENSG00000272573	Pericyte	0.625	0.012	5.07312709779897	0.81	0.62	1.30164387394723e-55	6.54479556259408e-51	FALSE
1073	PEAR1	375033	ENSG00000187800	Pericyte	0.438	0.02	5.07273419533336	0.713	0.426	4.97830063026507e-50	2.50313933990358e-45	TRUE
1074	ADIRF	10974	ENSG00000148671	Pericyte	0.562	0.033	4.90236993427739	0.774	0.548	4.09476924551196e-34	2.05889092433587e-29	FALSE
1075	SLC12A7	10723	ENSG00000113504, ENSG00000276482	Pericyte	0.719	0.131	4.65382365915289	0.837	0.674	5.04720642602864e-45	2.53778586307146e-40	TRUE
1076	SMOC2	64094	ENSG00000112562	Pericyte	0.656	0.17	4.64294749606838	0.79	0.58	5.95643949098697e-45	2.99495734046316e-40	TRUE
1077	CRIP1	1396	ENSG00000213145	Pericyte	0.469	0.01	4.60974453301262	0.732	0.464	1.48009382150372e-42	7.44205974390285e-38	FALSE
1078	ISYNA1	51477	ENSG00000105655	Pericyte	0.625	0.092	4.58396446235426	0.792	0.584	9.33864688060453e-32	4.69556503803676e-27	TRUE
1079	GJC1	10052	ENSG00000182963	Pericyte	0.781	0.393	4.38188728222583	0.804	0.608	1.93143443215395e-50	9.7114454683133e-46	FALSE
1080	SLC30A10	55532	ENSG00000196660	Pericyte	0.656	0.232	4.32968485747677	0.779	0.558	2.14976460201814e-35	1.08092313954074e-30	FALSE
1081	MYL9	10398	ENSG00000101335	Pericyte	0.375	0.009	4.24942643092847	0.685	0.37	6.4409828521844e-44	3.23859058790684e-39	TRUE
1082	MYL12A	10627	ENSG00000101608	Pericyte	0.5	0.072	4.24261579905497	0.729	0.458	6.59707312041336e-20	3.31707433567504e-15	TRUE
1083	TXNIP	10628	ENSG00000265972	Pericyte	0.688	0.049	4.22206132422554	0.83	0.66	2.47874730564011e-26	1.2463389327489e-21	TRUE
1084	C1QTNF1	114897	ENSG00000173918	Pericyte	0.625	0.136	4.0688693452078	0.782	0.564	1.21554170891527e-66	6.11186526659689e-62	TRUE
1085	RGS5	8490	ENSG00000143248	Pericyte	0.938	0.439	4.05253789269244	0.94	0.88	1.19015400037881e-38	5.98421332930471e-34	FALSE
1086	EHD2	30846	ENSG00000024422	Pericyte	0.562	0.283	4.01629005305519	0.709	0.418	1.45774845668938e-39	7.32970501507985e-35	TRUE
1087	RNF152	220441	ENSG00000176641	Pericyte	0.688	0.159	4.01482717538043	0.808	0.616	5.49151055852485e-27	2.76118642393188e-22	TRUE
1088	P2RY14	9934	ENSG00000174944	Pericyte	0.406	0.089	4.00806961321703	0.674	0.348	3.73428924025346e-18	1.87763797289184e-13	FALSE
1089	EDNRA	1909	ENSG00000151617	Pericyte	0.5	0.204	3.94546862448023	0.686	0.372	6.81928331096754e-18	3.42880384158759e-13	TRUE
1090	LPL	4023	ENSG00000175445	Pericyte	0.469	0.099	3.93671742863988	0.704	0.408	3.9232498524602e-20	1.97264925831552e-15	FALSE
1091	PTH1R	5745	ENSG00000160801	Pericyte	0.656	0.063	3.92390430659324	0.808	0.616	6.27397091451838e-24	3.15461531552899e-19	TRUE
1092	NUPR1	26471	ENSG00000176046	Pericyte	0.375	0.03	3.89758844819175	0.677	0.354	1.34244716063739e-15	6.74995856840088e-11	TRUE
1093	PLEKHG2	64857	ENSG00000090924	Pericyte	0.375	0.1	3.86348459472457	0.655	0.31	1.45579475538548e-44	7.31988160955371e-40	TRUE
1094	TIMP1	7076	ENSG00000102265	Pericyte	0.375	0.039	3.86279621502802	0.675	0.35	3.44139166033311e-16	1.73036614073209e-11	TRUE
1095	COL4A3	1285	ENSG00000169031	Pericyte	0.594	0.189	3.84819552886973	0.748	0.496	1.96994641832534e-26	9.90508758598162e-22	TRUE
1096	EPS8	2059	ENSG00000151491	Pericyte	1	0.39	3.84782136041183	0.978	0.956	4.17648563526955e-46	2.09997874226988e-41	TRUE
1097	LGALS1	3956	ENSG00000100097	Pericyte	0.656	0.209	3.8110399114532	0.786	0.572	5.04399190892343e-30	2.53616957172579e-25	TRUE
1098	COL4A4	1286	ENSG00000081052	Pericyte	0.719	0.357	3.76200291467444	0.771	0.542	7.45578704430862e-31	3.74884428374882e-26	TRUE
1099	PLAC9	219348	ENSG00000189129	Pericyte	0.531	0.22	3.71153063854909	0.71	0.42	4.20056369616873e-28	2.1120854320706e-23	TRUE
1100	CXorf58	254158	ENSG00000165182	Pericyte	0.375	0.255	3.65219772501148	0.57	0.14	0.00163195371296465	1	FALSE
1101	SERPING1	710	ENSG00000149131	Pericyte	0.531	0.295	3.61620827419537	0.675	0.35	7.03138097792028e-17	3.5354486695081e-12	TRUE
1102	SPARC	6678	ENSG00000113140	Pericyte	0.781	0.187	3.55686209530628	0.85	0.7	2.71232209115696e-23	1.36378267065463e-18	TRUE
1103	GPRC5C	55890	ENSG00000170412	Pericyte	0.375	0.133	3.50662213868876	0.643	0.286	1.52762010932228e-28	7.68102667168334e-24	TRUE
1104	SLC38A11	151258	ENSG00000169507	Pericyte	0.969	0.4	3.49365645173185	0.955	0.91	1.15328673750922e-29	5.79884104487012e-25	FALSE
1105	LOC105369212	105369212	NA	Pericyte	0.438	0.129	3.46765440636847	0.673	0.346	3.18473545735658e-10	1.60131683531346e-05	FALSE
1106	PLXDC1	57125	ENSG00000161381	Pericyte	0.906	0.534	3.40689301306183	0.887	0.774	4.28620516640212e-31	2.15514681971865e-26	FALSE
1107	CA4	762	ENSG00000167434	Pericyte	0.531	0.228	3.39495744358877	0.688	0.376	1.4405240077627e-12	7.24309876343164e-08	FALSE
1108	HES4	57801	ENSG00000188290	Pericyte	0.781	0.384	3.37849581260198	0.846	0.692	4.72653974402464e-51	2.37655144869303e-46	TRUE
1109	MYO1B	4430	ENSG00000128641	Pericyte	0.812	0.453	3.3631184331559	0.843	0.686	2.80636510127157e-23	1.41106843657036e-18	FALSE
1110	DLC1	10395	ENSG00000164741, ENSG00000285265	Pericyte	1	0.86	3.3169023984676	0.989	0.978	7.52178344417178e-31	3.78202793356401e-26	TRUE
1111	PLCE1	51196	ENSG00000138193	Pericyte	0.812	0.514	3.3083338170003	0.834	0.668	7.25962277303798e-34	3.65021092651123e-29	TRUE
1112	ABCC9	10060	ENSG00000069431	Pericyte	0.625	0.365	3.29503205873109	0.711	0.422	4.42297672308702e-15	2.22391692613538e-10	TRUE
1113	CDH6	1004	ENSG00000113361	Pericyte	0.875	0.395	3.28906788129341	0.873	0.746	9.41140080273615e-23	4.73214643762376e-18	FALSE
1114	ZAK	51776	ENSG00000091436	Pericyte	0.562	0.312	3.26506838218465	0.669	0.338	3.21093800237882e-09	0.00016144917369761	FALSE
1115	CALD1	800	ENSG00000122786	Pericyte	0.906	0.575	3.23388564784594	0.9	0.8	3.21121771740048e-36	1.61463238048614e-31	TRUE
1116	FAM65C	140876	ENSG00000042062	Pericyte	0.719	0.529	3.22207137514105	0.694	0.388	1.24290702500794e-15	6.24946081244242e-11	FALSE
1117	COL14A1	7373	ENSG00000187955	Pericyte	0.5	0.409	3.17044074530112	0.603	0.206	1.6198710798021e-10	8.14487377635296e-06	TRUE
1118	LOC101927998	101927998	NA	Pericyte	0.531	0.425	3.13347867620237	0.615	0.23	1.62248721462072e-14	8.15802796383443e-10	FALSE
1119	LOC644135	644135	NA	Pericyte	0.469	0.117	3.0839837247888	0.683	0.366	2.76039431125217e-07	0.0138795386364071	FALSE
1120	NEURL1B	54492	ENSG00000214357	Pericyte	0.375	0.196	3.04289675899212	0.605	0.21	8.10503115989279e-05	1	FALSE
1121	FERMT2	10979	ENSG00000073712	Pericyte	0.688	0.333	3.03843788515905	0.744	0.488	1.305593371253e-12	6.56465402999722e-08	TRUE
1122	FRMD3	257019	ENSG00000172159	Pericyte	0.781	0.659	3.0264309522563	0.778	0.556	1.41617921284808e-18	7.12069070012144e-14	TRUE
1123	GPX3	2878	ENSG00000211445	Pericyte	0.406	0.168	3.01257648490453	0.627	0.254	0.000437341545208319	1	TRUE
1124	JAG1	182	ENSG00000101384	Pericyte	0.469	0.174	3.0097513935284	0.67	0.34	6.79488893485221e-09	0.000341653810533304	TRUE
1125	FAM162B	221303	ENSG00000183807	Pericyte	0.438	0.16	2.96042969831283	0.66	0.32	2.8832003620156e-08	0.00144970197402506	FALSE
1126	ARHGAP10	79658	ENSG00000071205	Pericyte	0.875	0.714	2.90731833870842	0.853	0.706	6.83979910548475e-27	3.43911938822879e-22	FALSE
1127	ADORA2A.AS1	NA	NA	Pericyte	0.5	0.573	2.88708054113841	0.531	0.0620000000000001	5.66643143429784e-15	2.8491383894793e-10	FALSE
1128	LHFP	10186	ENSG00000183722	Pericyte	0.969	0.658	2.80455667409182	0.946	0.892	1.7795743966009e-21	8.947878023549e-17	FALSE
1129	MGLL	11343	ENSG00000074416	Pericyte	0.844	0.663	2.78804269467871	0.813	0.626	1.38078308604063e-19	6.94271543492089e-15	FALSE
1130	LMNA	4000	ENSG00000160789	Pericyte	0.594	0.393	2.77626732319429	0.661	0.322	5.06652190878335e-11	2.54749788095535e-06	TRUE
1131	S100A6	6277	ENSG00000197956	Pericyte	0.469	0.355	2.76002406848698	0.63	0.26	1.4805581409072e-19	7.44439438829547e-15	TRUE
1132	PDE4C	5143	ENSG00000105650	Pericyte	0.469	0.461	2.74316134653344	0.578	0.156	1.17357916930829e-12	5.90087342119902e-08	FALSE
1133	ARHGAP6	395	ENSG00000047648	Pericyte	0.75	0.566	2.73417228105031	0.728	0.456	3.77358964887866e-14	1.89739861135268e-09	TRUE
1134	CASC15	401237	NA	Pericyte	0.969	0.962	2.71397313192555	0.8	0.6	5.23802331841473e-19	2.63373050473211e-14	FALSE
1135	TNS2	23371	ENSG00000111077	Pericyte	0.531	0.131	2.70198096497418	0.729	0.458	4.823372765445e-15	2.4252400601934e-10	TRUE
1136	PSME1	5720	ENSG00000092010, ENSG00000284916	Pericyte	0.406	0.19	2.68913085773399	0.64	0.28	6.87056203517631e-10	3.454587296907e-05	TRUE
1137	COL4A2	1284	ENSG00000134871	Pericyte	0.562	0.383	2.6890732235803	0.657	0.314	9.51673540371377e-09	0.000478510972834132	TRUE
1138	SNRK	54861	ENSG00000163788	Pericyte	0.625	0.408	2.67942899856436	0.687	0.374	8.94375764861477e-10	4.49701078329999e-05	FALSE
1139	PARD3	56288	ENSG00000148498	Pericyte	0.969	0.811	2.67489830234508	0.875	0.75	3.16640882588919e-23	1.59210202174534e-18	TRUE
1140	RELL1	768211	ENSG00000181826	Pericyte	0.594	0.318	2.66562728783201	0.698	0.396	1.64387970772584e-12	8.26559155841631e-08	TRUE
1141	C2CD2	25966	ENSG00000157617	Pericyte	0.625	0.462	2.65100291003239	0.67	0.34	3.02970112767389e-09	0.000152336402400571	TRUE
1142	PDE8B	8622	ENSG00000284762, ENSG00000113231	Pericyte	0.938	0.806	2.60236566156767	0.859	0.718	3.78125206600762e-16	1.90125135130929e-11	FALSE
1143	PLOD1	5351	ENSG00000083444	Pericyte	0.5	0.358	2.58962877133245	0.622	0.244	1.86171518733735e-10	9.36089013345095e-06	TRUE
1144	ADAMTS9.AS2	NA	NA	Pericyte	0.844	0.441	2.57752035704794	0.823	0.646	1.87993150241277e-14	9.45248358728163e-10	TRUE
1145	PDE7B	27115	ENSG00000171408	Pericyte	0.906	0.649	2.54695951804304	0.853	0.706	2.86748337261363e-14	1.44179931458386e-09	FALSE
1146	GSTP1	2950	ENSG00000084207	Pericyte	0.531	0.279	2.53266768029649	0.681	0.362	2.5822216778773e-10	1.29836688185349e-05	TRUE
1147	MEI1	150365	ENSG00000167077	Pericyte	0.438	0.536	2.5155528337413	0.483	0.034	7.4018240019543e-05	1	FALSE
1148	ECE1	1889	ENSG00000117298	Pericyte	0.719	0.673	2.51391644511847	0.725	0.45	5.36684091596384e-21	2.69850128095578e-16	TRUE
1149	LAPTM4A	9741	ENSG00000068697	Pericyte	0.531	0.378	2.50269928110613	0.646	0.292	4.87237018795184e-08	0.00244987645420406	TRUE
1150	FLVCR2	55640	ENSG00000119686	VLMC	0.909	0.106	6.03754845778645	0.946	0.892	1.20724379930279e-75	6.07014254727437e-71	TRUE
1151	COL15A1	1306	ENSG00000204291	VLMC	1	0.103	5.92146244036754	0.999	0.998	1.99065184505125e-49	1.00091965421022e-44	TRUE
1152	CYP1B1	1545	ENSG00000138061	VLMC	0.727	0.036	5.66122217240401	0.856	0.712	2.74832370589233e-18	1.38188464255972e-13	TRUE
1153	LOC105378145	105378145	NA	VLMC	0.636	0.147	5.62371912037224	0.79	0.58	1.43800805166858e-62	7.23044828459477e-58	FALSE
1154	KCNK17	89822	ENSG00000124780	VLMC	0.727	0.03	5.60100869106641	0.86	0.72	1.10176885999424e-107	5.53980400493704e-103	FALSE
1155	LOC102724210	102724210	NA	VLMC	0.727	0.382	5.47396973802891	0.76	0.52	1.29866738998887e-72	6.52982950360303e-68	FALSE
1156	COL6A3	1293	ENSG00000163359	VLMC	0.727	0.069	5.19102293603879	0.853	0.706	5.28245586139782e-25	2.65607163166944e-20	TRUE
1157	CYTL1	54360	ENSG00000170891	VLMC	0.636	0.006	5.10092300218059	0.816	0.632	1.46712654629506e-13	7.37685898742619e-09	FALSE
1158	OGN	4969	ENSG00000106809	VLMC	0.545	0.052	4.96478995770747	0.761	0.522	1.04821177604502e-16	5.27051363113195e-12	TRUE
1159	LOC105377979	105377979	NA	VLMC	0.818	0.283	4.96162929187105	0.868	0.736	1.21099775157291e-81	6.08901779468374e-77	FALSE
1160	ISM1	140862	ENSG00000101230	VLMC	0.455	0.079	4.901167575813	0.705	0.41	3.60165538132273e-11	1.81094834228288e-06	FALSE
1161	LOC101927263	101927263	NA	VLMC	0.545	0.07	4.89852096006204	0.75	0.5	4.67243724770337e-08	0.00234934817251773	FALSE
1162	LOC101928584	101928584	NA	VLMC	0.455	0.009	4.87634250796604	0.724	0.448	3.85154217152933e-09	0.000193659391926666	FALSE
1163	FAM180A	389558	ENSG00000189320	VLMC	0.455	0.055	4.81513762686677	0.711	0.422	5.66476358091568e-34	2.84829977612021e-29	FALSE
1164	ISLR	3671	ENSG00000129009, ENSG00000288508	VLMC	0.636	0.069	4.70399255309284	0.801	0.602	6.82291608349551e-13	3.43063043594238e-08	FALSE
1165	WDR86	349136	ENSG00000187260	VLMC	0.727	0.136	4.64039320475722	0.832	0.664	4.0493503778115e-13	2.0360538634674e-08	FALSE
1166	FMO2	2327	ENSG00000094963	VLMC	0.364	0.003	4.63835457136719	0.681	0.362	1.22507986243576e-09	6.15982405631324e-05	TRUE
1167	COL3A1	1281	ENSG00000168542	VLMC	0.818	0.02	4.6045012907531	0.902	0.804	1.40562200185275e-14	7.06760798751579e-10	TRUE
1168	LINC01088	100505875	NA	VLMC	1	0.442	4.60186112761265	NA	NA	1.00950467169926e-29	5.07589043977105e-25	TRUE
1169	EDN3	1908	ENSG00000124205	VLMC	0.727	0.033	4.60182982692438	0.857	0.714	4.30765019572553e-17	2.16592959491275e-12	FALSE
1170	LOC105378146	105378146	NA	VLMC	0.545	0.049	4.57566732377078	0.758	0.516	1.91647662739102e-09	9.6362361301848e-05	FALSE
1171	PCOLCE	5118	ENSG00000106333	VLMC	0.364	0.049	4.50446241857528	0.661	0.322	0.000129485182145575	1	TRUE
1172	GPC3	2719	ENSG00000147257	VLMC	1	0.614	4.49193436058711	0.965	0.93	1.94039398067453e-43	9.75649497422958e-39	FALSE
1173	FOXC1	2296	ENSG00000054598	VLMC	0.545	0.004	4.45021808102893	0.771	0.542	4.67938929025342e-13	2.35284372903232e-08	TRUE
1174	STON1.GTF2A1L	NA	NA	VLMC	0.455	0.131	4.39393518682496	0.686	0.372	3.01063081298109e-16	1.51377527907502e-11	FALSE
1175	LTBP2	4053	ENSG00000119681	VLMC	0.455	0.19	4.37445044983452	0.662	0.324	9.27156090466411e-09	0.000466183353847416	TRUE
1176	FBLN2	2199	ENSG00000163520	VLMC	0.818	0.165	4.37378213155997	0.88	0.76	8.92409856667066e-18	4.48712600030767e-13	TRUE
1177	COL1A1	1277	ENSG00000108821	VLMC	0.545	0.028	4.37324390747054	0.766	0.532	8.07064358099678e-19	4.05800029896099e-14	TRUE
1178	COL13A1	1305	ENSG00000197467	VLMC	0.727	0.157	4.365774662951	0.842	0.684	4.14037871727782e-17	2.08182382283446e-12	FALSE
1179	SRPX2	27286	ENSG00000102359	VLMC	0.909	0.053	4.345683129152	0.948	0.896	3.74443890047508e-19	1.88274132354788e-14	TRUE
1180	SLC16A12	387700	ENSG00000152779	VLMC	0.818	0.192	4.33003907766664	0.889	0.778	1.40821080118624e-54	7.08062472944451e-50	FALSE
1181	SERPINH1	871	ENSG00000149257	VLMC	0.636	0.021	4.32289244762732	0.813	0.626	1.27408253746908e-13	6.40621440664829e-09	TRUE
1182	TNFRSF19	55504	ENSG00000127863	VLMC	1	0.264	4.31067850205473	0.994	0.988	1.03734752979588e-18	5.21588711456664e-14	TRUE
1183	LOC101927525	101927525	NA	VLMC	0.364	0.107	4.30980201263179	0.638	0.276	5.3810508532542e-23	2.70564617952474e-18	FALSE
1184	AKR1C2	1646	ENSG00000151632	VLMC	0.909	0.182	4.2733596878142	0.934	0.868	2.40573146132186e-15	1.20962583606724e-10	TRUE
1185	ANXA2	302	ENSG00000182718	VLMC	0.636	0.162	4.27219144547245	0.78	0.56	1.26889267751943e-13	6.38011927183545e-09	TRUE
1186	RPS12P5	100271053	NA	VLMC	0.455	0.013	4.20952770885168	0.724	0.448	1.7720488727907e-09	8.91003893727894e-05	FALSE
1187	CEMIP	57214	ENSG00000103888	VLMC	0.818	0.63	4.16594034417015	0.767	0.534	1.77617875520471e-08	0.00089308043990448	FALSE
1188	ABCA4	24	ENSG00000198691	VLMC	0.636	0.146	4.16472963147576	0.786	0.572	7.64819772336852e-11	3.84559029728692e-06	FALSE
1189	OLFML2A	169611	ENSG00000185585	VLMC	0.364	0.162	4.16399856476019	0.63	0.26	6.70171469782235e-32	3.36968916721205e-27	TRUE
1190	ROR2	4920	ENSG00000169071	VLMC	0.636	0.506	4.14399934110978	0.686	0.372	1.55817437312216e-14	7.83465656549554e-10	FALSE
1191	LOC105376481	105376481	NA	VLMC	0.636	0.271	4.13057149211513	0.753	0.506	4.94184740012528e-13	2.48481029125699e-08	FALSE
1192	MCOLN3	55283	ENSG00000055732	VLMC	0.364	0.091	4.12804931056626	0.643	0.286	9.7177376540032e-05	1	FALSE
1193	COL4A6	1288	ENSG00000197565	VLMC	0.455	0.291	4.11606615866002	0.627	0.254	1.716800207483e-21	8.63224312324525e-17	FALSE
1194	PTGFR	5737	ENSG00000122420	VLMC	0.545	0.132	4.08581971553632	0.73	0.46	8.40345298461151e-06	0.422534019519251	FALSE
1195	SLC6A20	54716	ENSG00000163817	VLMC	0.545	0.075	4.05716130922713	0.754	0.508	2.18689453810724e-10	1.0995924427057e-05	TRUE
1196	ITIH2	3698	ENSG00000151655	VLMC	0.909	0.413	4.01212789029401	0.91	0.82	6.92452289595763e-19	3.48171935731646e-14	FALSE
1197	SSC5D	284297	ENSG00000179954	VLMC	0.636	0.152	3.98894002006337	0.777	0.554	1.20080692144162e-13	6.03777728170062e-09	TRUE
1198	VIT	5212	ENSG00000205221	VLMC	0.727	0.225	3.96835981200945	0.808	0.616	1.74014217373982e-10	8.74960886378119e-06	FALSE
1199	ABCA9	10350	ENSG00000154258	VLMC	1	0.607	3.96130369149188	1	1	6.72267579750346e-19	3.38022861774271e-14	FALSE
1200	SERPINE1	5054	ENSG00000106366	VLMC	0.455	0.116	3.91736573783148	0.689	0.378	2.46215960554341e-11	1.23799847126328e-06	TRUE
1201	F13A1	2162	ENSG00000124491	VLMC	0.636	0.409	3.90836025578468	0.715	0.43	6.66086060403376e-11	3.34914732031422e-06	TRUE
1202	ALDH1A2	8854	ENSG00000128918	VLMC	0.818	0.25	3.88526431703252	0.863	0.726	1.48439974840127e-11	7.46371037493641e-07	FALSE
1203	SQRDL	58472	ENSG00000137767	VLMC	0.364	0.173	3.86780561734993	0.615	0.23	2.01715551859198e-06	0.101424596630323	FALSE
1204	ASPN	54829	ENSG00000106819	VLMC	0.364	0.064	3.85987603979632	0.654	0.308	0.00130691007422821	1	TRUE
1205	SLC12A4	6560	ENSG00000124067	VLMC	0.545	0.088	3.83816118430029	0.738	0.476	6.43097521713069e-05	1	TRUE
1206	CLEC1A	51267	ENSG00000150048	VLMC	0.455	0.064	3.82532760725378	0.709	0.418	6.54942589749871e-14	3.29311683552133e-09	FALSE
1207	PARP10	84875	ENSG00000178685	VLMC	0.364	0.096	3.80115618804347	0.644	0.288	0.000271594084848721	1	TRUE
1208	LOC105372526	105372526	NA	VLMC	0.364	0.084	3.78674980217492	0.65	0.3	6.81465841789442e-06	0.342647839910149	FALSE
1209	LOC101928570	101928570	NA	VLMC	0.455	0.268	3.76596102505396	0.642	0.284	1.9373713234804e-15	9.74129675159182e-11	FALSE
1210	BHMT2	23743	ENSG00000132840	VLMC	0.636	0.151	3.7605682167538	0.783	0.566	2.07199318039654e-09	0.000104181889103519	TRUE
1211	C22orf31	25770	ENSG00000100249	VLMC	0.545	0.113	3.72492933606066	0.737	0.474	1.03388640423918e-11	5.19848422915503e-07	FALSE
1212	KCTD9	54793	ENSG00000104756	VLMC	0.727	0.263	3.71922138344559	0.794	0.588	1.55773217685933e-07	0.00783243315846642	FALSE
1213	LOC105373220	105373220	NA	VLMC	0.364	0.273	3.70042346834126	0.579	0.158	2.67405390144618e-09	0.000134454104218615	FALSE
1214	WISP1	8840	ENSG00000104415	VLMC	0.364	0.029	3.68228062489818	0.671	0.342	2.73425486059359e-05	1	FALSE
1215	DACT1	51339	ENSG00000165617	VLMC	0.364	0.048	3.6795386499952	0.666	0.332	5.09621005087538e-06	0.256242537568065	TRUE
1216	LOC648987	648987	NA	VLMC	0.636	0.39	3.6561737400633	0.733	0.466	9.08225803223793e-12	4.56665016118955e-07	FALSE
1217	NID2	22795	ENSG00000087303	VLMC	0.727	0.176	3.64817611888308	0.818	0.636	6.33651303401369e-08	0.00318606211863242	TRUE
1218	MGC27382	149047	NA	VLMC	0.364	0.307	3.64259927621819	0.54	0.0800000000000001	1.23788098941146e-05	0.622418940285974	FALSE
1219	LAMA4	3910	ENSG00000112769	VLMC	0.909	0.346	3.63990568489019	0.928	0.856	7.73555391990839e-13	3.88951386646914e-08	TRUE
1220	CXCL12	6387	ENSG00000107562	VLMC	0.727	0.044	3.62620160459968	0.854	0.708	2.499896782613e-11	1.25697310126564e-06	TRUE
1221	IQGAP2	10788	ENSG00000145703	VLMC	0.909	0.581	3.6084458038546	0.883	0.766	2.0514063592293e-17	1.03146763148408e-12	TRUE
1222	SCN4A	6329	ENSG00000007314	VLMC	0.364	0.11	3.60408055554919	0.647	0.294	6.548071882479e-37	3.29243602322927e-32	FALSE
1223	EMP1	2012	ENSG00000134531	VLMC	0.364	0.025	3.60264456183326	0.672	0.344	9.34196736202288e-05	1	TRUE
1224	LOC105379082	105379082	NA	VLMC	1	0.484	3.58328502810204	0.999	0.998	4.61169828196248e-15	2.31880801315355e-10	FALSE
1225	LINC00924	145820	NA	VLMC	0.364	0.042	3.53622790564123	0.664	0.328	0.000209864232765424	1	FALSE
1226	SLC7A11.AS1	NA	NA	VLMC	0.364	0.081	3.53148680337435	0.655	0.31	5.11714278600612e-12	2.57295056423174e-07	FALSE
1227	LINC01057	101928079	NA	VLMC	0.364	0.266	3.52626553090552	0.597	0.194	7.48164866174356e-07	0.0376184776361128	FALSE
1228	IL1R1	3554	ENSG00000115594	VLMC	0.636	0.127	3.51639332136664	0.785	0.57	1.30461244075794e-08	0.000655972181337502	TRUE
1229	FAM133CP	728640	NA	VLMC	0.455	0.25	3.50036367093229	0.62	0.24	0.0451253128405789	1	FALSE
1230	KREMEN1	83999	ENSG00000183762	VLMC	0.818	0.38	3.49275959683804	0.856	0.712	3.73919127717992e-14	1.88010276607884e-09	TRUE
1231	SAMD9L	219285	ENSG00000177409	VLMC	0.364	0.025	3.48822975860115	0.673	0.346	3.62339552002884e-05	1	TRUE
1232	PROSER2	254427	ENSG00000148426	VLMC	0.455	0.156	3.46644076132939	0.672	0.344	1.86920779441231e-05	0.939856371108455	FALSE
1233	LAMC1	3915	ENSG00000135862	VLMC	1	0.566	3.46523181068492	0.971	0.942	1.98654637197467e-13	9.98855381292583e-09	TRUE
1234	PAXIP1.AS2	NA	NA	VLMC	0.364	0.107	3.45954607245241	0.643	0.286	1.4668935328474e-06	0.0737568737251	TRUE
1235	ALDH1A1	216	ENSG00000165092	VLMC	0.364	0.083	3.4482131779047	0.651	0.302	0.000954801867704478	1	TRUE
1236	CHMP1B2P	101060146	NA	VLMC	0.364	0.282	3.44142729835063	0.578	0.156	1.81044893598451e-06	0.0910311829502371	FALSE
1237	LOC105374763	105374763	NA	VLMC	0.455	0.412	3.41564013863699	0.559	0.118	0.0291149836457819	1	FALSE
1238	OLFML3	56944	ENSG00000116774	VLMC	0.364	0.014	3.40370051934129	0.675	0.35	4.20188462150959e-05	1	TRUE
1239	SVIL	6840	ENSG00000197321	VLMC	1	0.742	3.36506460250888	0.995	0.99	3.07525782858697e-17	1.54627038879181e-12	TRUE
1240	MXRA5	25878	ENSG00000101825	VLMC	0.364	0.305	3.34397824716155	0.569	0.138	1.38699189497828e-10	6.9739339471403e-06	TRUE
1241	MMP2	4313	ENSG00000087245	VLMC	0.364	0.042	3.33565784080356	0.666	0.332	7.3178127330855e-05	1	TRUE
1242	TSPAN18	90139	ENSG00000157570	VLMC	0.545	0.253	3.33092794525427	0.662	0.324	0.0303607622481904	1	TRUE
1243	TNXB	7148	ENSG00000206258, ENSG00000229353, ENSG00000233323, ENSG00000168477, ENSG00000236236, ENSG00000229341, ENSG00000236221, ENSG00000231608	VLMC	0.455	0.314	3.32051716495564	0.572	0.144	NA	NA	TRUE
1244	FAM114A1	92689	ENSG00000197712	VLMC	0.545	0.273	3.31482645802239	0.701	0.402	4.0290126339769e-09	0.000202582784248993	TRUE
1245	FAM20A	54757	ENSG00000108950	VLMC	0.455	0.092	3.31101025819237	0.698	0.396	1.74352535384678e-06	0.0876661983167699	TRUE
1246	CMKLR1	1240	ENSG00000174600	VLMC	0.727	0.078	3.28535680024694	0.846	0.692	7.46609393478973e-11	3.75402669135162e-06	TRUE
1247	TPRXL	348825	NA	VLMC	0.455	0.368	3.28356599308762	0.574	0.148	0.000180035112991425	1	FALSE
1248	LOC105375920	105375920	NA	VLMC	0.727	0.339	3.28303840431484	0.761	0.522	3.52396956746387e-21	1.77188713821651e-16	FALSE
1249	TP63	8626	ENSG00000073282	VLMC	0.364	0.245	3.27867095836908	0.581	0.162	0.0132446081230588	1	FALSE
1250	IGFBP4	3487	ENSG00000141753	VLMC	0.545	0.138	3.25030456037703	0.73	0.46	4.86948320095948e-06	0.244842484827444	FALSE
1251	ABCA1	19	ENSG00000165029	VLMC	0.818	0.463	3.24464720636306	0.807	0.614	3.21120454648517e-07	0.0161462575801821	TRUE
1252	IL4R	3566	ENSG00000077238	VLMC	0.364	0.212	3.23602370392071	0.607	0.214	1.14130815191023e-05	0.573861151861985	TRUE
1253	LOC100288570	100288570	NA	VLMC	0.455	0.066	3.23279842178887	0.705	0.41	1.86103170545302e-10	9.35745351818832e-06	FALSE
1254	DNM1P46	196968	NA	VLMC	0.364	0.061	3.22204007115728	0.657	0.314	7.33455067377653e-05	1	FALSE
1255	DAB2	1601	ENSG00000153071	VLMC	0.636	0.285	3.22019720636618	0.761	0.522	9.37592632328329e-08	0.00471430951461007	TRUE
1256	LOC101927293	101927293	NA	VLMC	0.818	0.322	3.19527093606366	0.854	0.708	2.90763472143497e-08	0.00146198781428472	FALSE
1257	R3HDML	140902	ENSG00000101074	VLMC	0.364	0.072	3.1878418525801	0.658	0.316	1.33740341610282e-17	6.72459811650659e-13	FALSE
1258	CPS1	1373	ENSG00000021826	VLMC	0.545	0.327	3.17655688418021	0.67	0.34	8.93742372464574e-05	1	TRUE
1259	ABCA6	23460	ENSG00000154262	VLMC	1	0.553	3.17130700047905	0.968	0.936	1.71389701268234e-10	8.61764556946807e-06	TRUE
1260	GUCY2F	2986	ENSG00000101890	VLMC	0.364	0.152	3.16378157102012	0.624	0.248	1.24144438446688e-06	0.0624210650953791	FALSE
1261	AMOTL1	154810	ENSG00000166025	VLMC	0.909	0.351	3.16320234659259	0.909	0.818	2.90485995820185e-09	0.000146059263558347	TRUE
1262	RADIL	55698	ENSG00000157927	VLMC	0.727	0.426	3.14446589659718	0.72	0.44	0.000103822343249696	1	TRUE
1263	LOC105371765	105371765	NA	VLMC	0.364	0.158	3.14344212529428	0.604	0.208	0.0384633788274962	1	FALSE
1264	ANTXR2	118429	ENSG00000163297	VLMC	0.636	0.258	3.13645387743643	0.744	0.488	8.91992465182588e-06	0.448502731418457	TRUE
1265	TGFBR3	7049	ENSG00000069702	VLMC	1	0.57	3.13076195853924	0.957	0.914	5.23756761606377e-15	2.63350137303303e-10	TRUE
1266	LOC101929352	101929352	NA	VLMC	0.818	0.339	3.12117865763468	0.838	0.676	5.85459892033064e-07	0.0294375088313145	FALSE
1267	COL5A1	1289	ENSG00000130635	VLMC	0.727	0.253	3.1205892968447	0.803	0.606	2.57713329612334e-07	0.0129580839262378	FALSE
1268	COL8A1	1295	ENSG00000144810	VLMC	0.455	0.273	3.11714864550325	0.62	0.24	0.0245419531393406	1	TRUE
1269	IGDCC4	57722	ENSG00000103742	VLMC	0.364	0.189	3.11555451068787	0.616	0.232	8.48404716460024e-05	1	TRUE
1270	CELF3	11189	ENSG00000159409	VLMC	0.091	0.368	3.11009794203601	0.378	0.244	2.19225534622955e-07	0.0110228791063768	FALSE
1271	AKAP7	9465	ENSG00000118507	VLMC	0.909	0.724	3.08149134336643	0.862	0.724	2.44671843324233e-08	0.00123023449541858	FALSE
1272	MYO3B	140469	ENSG00000071909	VLMC	0.818	0.719	3.08073969940237	0.692	0.384	0.000231614960131897	1	FALSE
1273	C1S	716	ENSG00000182326	VLMC	0.455	0.143	3.07075848339939	0.671	0.342	0.00509087294446375	1	TRUE
1274	TMEM132C	92293	ENSG00000181234	VLMC	1	0.611	3.06559126155258	0.957	0.914	2.23196828436178e-11	1.12225597305995e-06	FALSE
1275	CTSK	1513	ENSG00000143387	VLMC	0.364	0.156	3.05152034568879	0.629	0.258	0.00014872330291708	1	TRUE
1276	ACOX2	8309	ENSG00000168306	VLMC	0.455	0.143	3.0512082253748	0.673	0.346	0.000388342630396167	1	TRUE
1277	ABCA10	10349	ENSG00000154263	VLMC	1	0.696	3.05037462238906	0.998	0.996	6.71360122099399e-12	3.37566582992799e-07	FALSE
1278	ZIC1	7545	ENSG00000152977	VLMC	0.364	0.007	3.04602939643587	0.679	0.358	2.71693173970843e-06	0.13661004480428	TRUE
1279	LOC105370000	105370000	NA	VLMC	0.364	0.239	3.04261657993398	0.586	0.172	2.38167431793508e-08	0.00119752966380094	FALSE
1280	FGF1	2246	ENSG00000113578	VLMC	0.909	0.597	3.02471605025164	0.901	0.802	9.78721550055158e-10	4.92110982583234e-05	TRUE
1281	C14orf93	60686	ENSG00000100802	VLMC	0.364	0.191	3.02329754967761	0.609	0.218	0.00459087247790086	1	TRUE
1282	MINOS1.NBL1	NA	NA	VLMC	0.455	0.109	2.99940028905681	0.682	0.364	1.79352193612112e-07	0.0090180076470106	FALSE
1283	ELN	2006	ENSG00000049540	VLMC	0.636	0.387	2.99261128840109	0.729	0.458	3.07444646221459e-08	0.00154586242566612	TRUE
1284	SLC40A1	30061	ENSG00000138449	VLMC	0.455	0.063	2.99144212820041	0.705	0.41	5.57110281884434e-05	1	TRUE
1285	LOC400464	400464	NA	VLMC	0.545	0.212	2.98261868997547	0.704	0.408	9.93019231915889e-05	1	FALSE
1286	KDELC2	143888	ENSG00000178202	VLMC	0.364	0.105	2.98098910615003	0.64	0.28	0.00428587571767193	1	FALSE
1287	LOC105373171	105373171	NA	VLMC	0.455	0.152	2.97959365463942	0.665	0.33	0.00627790864885407	1	FALSE
1288	F2R	2149	ENSG00000181104	VLMC	0.364	0.124	2.96196342509943	0.638	0.276	0.00015744866187554	1	TRUE
1289	BST1	683	ENSG00000109743	VLMC	0.364	0.125	2.95423700486732	0.632	0.264	0.000315902349014556	1	TRUE
1290	PPP1R16A	84988	ENSG00000160972	VLMC	0.455	0.286	2.95405813701382	0.612	0.224	0.00948464611554253	1	FALSE
1291	CYBRD1	79901	ENSG00000071967	VLMC	0.636	0.171	2.93672826201042	0.772	0.544	1.31133115261568e-07	0.00659350416846692	TRUE
1292	RP2	6102	ENSG00000102218	VLMC	0.636	0.303	2.9332483610369	0.694	0.388	0.0360059571277382	1	TRUE
1293	KCNK2	3776	ENSG00000082482	VLMC	0.636	0.434	2.93106536999987	0.738	0.476	9.15658843690513e-08	0.00460402423196027	FALSE
1294	TNFAIP8L1	126282	ENSG00000185361	VLMC	0.455	0.344	2.89256879081078	0.591	0.182	0.0025571398452927	1	FALSE
1295	LOC100996813	100996813	NA	VLMC	0.545	0.301	2.87551373838376	0.668	0.336	0.00319907999721248	1	FALSE
1296	PLEKHA4	57664	ENSG00000105559	VLMC	0.545	0.323	2.87510413855582	0.629	0.258	0.012088589543494	1	TRUE
1297	CREB3L2	64764	ENSG00000182158	VLMC	0.909	0.369	2.87090619209433	0.891	0.782	3.8489582158095e-09	0.000193529468049118	TRUE
1298	LOC101930370	101930370	NA	VLMC	0.455	0.236	2.85261478284169	0.642	0.284	0.00257342502741817	1	FALSE
1299	WNT4	54361	ENSG00000162552	VLMC	0.364	0.048	2.85027558204456	0.661	0.322	0.00172643594135828	1	TRUE
1300	IDUA	3425	ENSG00000127415	VLMC	0.364	0.253	2.84478955204275	0.586	0.172	0.00011218576543184	1	FALSE
1301	HEY1	23462	ENSG00000164683	VLMC	0.455	0.149	2.84154862449915	0.685	0.37	1.13123640069124e-05	0.568796974631562	FALSE
1302	COL27A1	85301	ENSG00000196739	VLMC	0.909	0.328	2.84007268752465	0.868	0.736	1.03014128969194e-06	0.0517965341870005	TRUE
1303	CSF1	1435	ENSG00000184371	VLMC	0.636	0.039	2.83970704645682	0.801	0.602	1.61965065387804e-07	0.00814376545276416	TRUE
1304	FSTL1	11167	ENSG00000163430	VLMC	0.455	0.171	2.8313747556144	0.669	0.338	0.000659213722118704	1	TRUE
1305	TDRD1	56165	ENSG00000095627	VLMC	0.455	0.157	2.82918120087988	0.67	0.34	0.00383030435785602	1	FALSE
1306	THBS1	7057	ENSG00000137801	VLMC	0.364	0.149	2.82831610934807	0.622	0.244	0.0070941484397096	1	TRUE
1307	LINC01515	101928913	NA	VLMC	0.545	0.205	2.82775980181187	0.705	0.41	3.6440623664277e-08	0.00183227099846351	FALSE
1308	IKBIP	121457	ENSG00000166130	VLMC	0.455	0.366	2.80322626362915	0.599	0.198	0.00245108370642227	1	TRUE
1309	SAP30L.AS1	NA	NA	VLMC	0.455	0.167	2.79612052391653	0.67	0.34	0.000246482874680823	1	FALSE
1310	SPC25	57405	ENSG00000277909, ENSG00000152253	VLMC	0.364	0.114	2.79558200374164	0.633	0.266	0.0306806876026765	1	FALSE
1311	SNX21	90203	ENSG00000124104	VLMC	0.455	0.245	2.79432757150926	0.629	0.258	0.00898862818502206	1	FALSE
1312	FGD6	55785	ENSG00000180263	VLMC	1	0.636	2.78499387017104	0.817	0.634	5.77799971856453e-05	1	TRUE
1313	LINC01237	101927289	NA	VLMC	0.636	0.304	2.78444034854766	0.736	0.472	2.24813700828947e-05	1	FALSE
1314	LOC105376640	105376640	NA	VLMC	0.364	0.237	2.77306000876446	0.587	0.174	NA	NA	FALSE
1315	MYOM1	8736	ENSG00000101605	VLMC	0.636	0.436	2.76904865426136	0.639	0.278	0.00370075482966306	1	TRUE
1316	FBLN5	10516	ENSG00000140092	VLMC	0.455	0.204	2.76766931579329	0.652	0.304	0.00745874283341486	1	TRUE
1317	FAP	2191	ENSG00000078098	VLMC	0.545	0.202	2.74922904776338	0.696	0.392	0.00598782422263427	1	FALSE
1318	PYGO1	26108	ENSG00000171016	VLMC	0.818	0.381	2.74651022685259	0.811	0.622	1.74730525333977e-05	0.87856255443177	TRUE
1319	COL7A1	1294	ENSG00000114270	VLMC	0.455	0.244	2.7454449705074	0.656	0.312	4.08549453072054e-05	1	FALSE
1320	SLC6A16	28968	ENSG00000063127	VLMC	0.636	0.339	2.74126065204847	0.686	0.372	0.00691912301242614	1	TRUE
1321	ZNF48	197407	ENSG00000180035	VLMC	0.273	0.366	2.7285252181904	0.465	0.07	NA	NA	FALSE
1322	TPM1	7168	ENSG00000140416	VLMC	1	0.711	2.72287108495525	0.975	0.95	6.52461852473035e-12	3.28064344041967e-07	FALSE
1323	TPCN1	53373	ENSG00000186815	VLMC	1	0.624	2.71562149233695	0.971	0.942	2.54712237404506e-11	1.2807186008936e-06	TRUE
1324	RRBP1	6238	ENSG00000125844	VLMC	0.455	0.265	2.71519202504571	0.626	0.252	0.00896001045284472	1	TRUE
1325	RPH3AL	9501	ENSG00000282013, ENSG00000181031, ENSG00000262334	VLMC	0.636	0.312	2.71386252148397	0.708	0.416	0.00119250661881342	1	FALSE
1326	LOC105371576	105371576	NA	VLMC	0.455	0.167	2.70895709881249	0.662	0.324	0.000212276499816091	1	FALSE
1327	ELF1	1997	ENSG00000120690	VLMC	0.727	0.457	2.70475547036117	0.711	0.422	0.00169529030117266	1	TRUE
1328	WDR66	144406	ENSG00000158023	VLMC	0.727	0.581	2.69955790747666	0.601	0.202	NA	NA	FALSE
1329	SNX8	29886	ENSG00000106266	VLMC	0.909	0.479	2.69681207858466	0.749	0.498	0.000138236527879303	1	FALSE
1330	TRIM62	55223	ENSG00000116525	VLMC	0.364	0.059	2.69620632045412	0.66	0.32	0.000470606040075511	1	FALSE
1331	STIL	6491	ENSG00000123473	VLMC	0.545	0.325	2.6709935756441	0.651	0.302	NA	NA	FALSE
1332	AKR1C1	1645	ENSG00000187134	VLMC	0.727	0.174	2.65336551270613	0.811	0.622	3.74616872097788e-06	0.188361109459489	TRUE
1333	LAMB2	3913	ENSG00000172037	VLMC	0.455	0.068	2.6514877461892	0.702	0.404	0.000231894658085498	1	TRUE
1334	LGALS3	3958	ENSG00000131981	VLMC	0.364	0.071	2.64714917688733	0.655	0.31	0.000486440416295366	1	TRUE
1335	MXRA8	54587	ENSG00000162576	VLMC	0.273	0.364	2.64243812387858	0.503	0.00600000000000001	1.80108453077711e-05	0.905603312920037	TRUE
1336	PTPRU	10076	ENSG00000060656	VLMC	0.545	0.333	2.6373501684491	0.65	0.3	0.00388921785583203	1	FALSE
1337	LRIG3	121227	ENSG00000139263	VLMC	0.364	0.139	2.63680945447529	0.635	0.27	3.27569742644356e-05	1	TRUE
1338	ANXA1	301	ENSG00000135046	VLMC	0.455	0.097	2.63543995948933	0.691	0.382	0.00117884279088994	1	TRUE
1339	ITGA8	8516	ENSG00000077943	VLMC	0.818	0.542	2.63475543384685	0.78	0.56	0.000114794720199559	1	FALSE
1340	CFAP54	144535	ENSG00000188596	VLMC	0.727	0.691	2.62246531555958	0.666	0.332	0.000379096852684695	1	TRUE
1341	VSTM4	196740	ENSG00000165633	VLMC	0.636	0.267	2.62105138465768	0.733	0.466	0.000308908844012948	1	TRUE
1342	PPP1R13L	10848	ENSG00000104881	VLMC	0.364	0.23	2.61220795485267	0.566	0.132	NA	NA	TRUE
1343	LSP1	4046	ENSG00000130592, ENSG00000288199	VLMC	0.364	0.211	2.61145650301342	0.603	0.206	1.0896151099016e-15	5.47869373409622e-11	TRUE
1344	SPAG17	200162	ENSG00000155761	VLMC	0.545	0.303	2.59565512463008	0.658	0.316	0.0289529789877237	1	FALSE
1345	ITPRIPL2	162073	ENSG00000205730	VLMC	0.455	0.077	2.58602320363729	0.694	0.388	0.00132489459341554	1	TRUE
1346	CATSPERB	79820	ENSG00000274338, ENSG00000133962	VLMC	0.636	0.4	2.57577103444643	0.65	0.3	NA	NA	FALSE
1347	NSMCE1	197370	ENSG00000169189	VLMC	0.545	0.316	2.57526676199331	0.658	0.316	0.00697788149747108	1	TRUE
1348	SLC41A1	254428	ENSG00000133065	VLMC	0.818	0.635	2.55951849729625	0.684	0.368	0.000238216764332459	1	TRUE
1349	SLC16A2	6567	ENSG00000147100	VLMC	0.727	0.48	2.54776172636735	0.676	0.352	0.024779761881704	1	TRUE
1350	DENND2A	27147	ENSG00000146966	VLMC	1	0.646	2.54537671397254	0.906	0.812	9.9009780587514e-09	0.000497831077772079	TRUE
1351	LOC105373611	105373611	NA	VLMC	0.455	0.353	2.54167620548923	0.59	0.18	7.59488058875234e-05	1	FALSE
1352	PDZRN3	23024	ENSG00000121440	VLMC	1	0.75	2.53285548194145	0.972	0.944	1.14576553299111e-07	0.00576102367643261	FALSE
1353	PROS1	5627	ENSG00000184500	VLMC	0.455	0.419	2.53233509785173	0.562	0.124	0.0254796714303616	1	TRUE
1354	TSPAN4	7106	ENSG00000214063	VLMC	0.455	0.163	2.53163041579601	0.663	0.326	0.00182103142265178	1	TRUE
1355	SLC16A4	9122	ENSG00000168679	VLMC	0.364	0.207	2.52099774241096	0.601	0.202	0.0100857549765747	1	TRUE
1356	COL6A1	1291	ENSG00000142156	VLMC	0.909	0.481	2.5204451897108	0.919	0.838	6.90102843384233e-10	3.46990610682026e-05	FALSE
1357	CLMP	79827	ENSG00000166250	VLMC	0.545	0.533	2.51512531497429	0.575	0.15	0.00891325798734427	1	FALSE
